# Supplementary material for: Integrating Genomic Information with Tumor-Immune Microenvironment in Triple-Negative Breast Cancer
Source: Int J Environ Res Public Health. 2022 Oct 26;19(21):13901. doi: 10.3390/ijerph192113901 (PMC9659069; doi:10.3390/ijerph192113901)
Supplement: Supplementary file 1 [file ijerph-19-13901-s001.zip]

Archive with 9 entries (9 files):
- DAVID-HICKS-TNBC-FV-SUPPL-TABLE-S1A-SUBMITTED-14SEPT2022.xlsx
- DAVID-HICKS-TNBC-FV-SUPPL-TABLE-S1B-SUBMITTED-14SEPT2022.xlsx
- DAVID-HICKS-TNBC-FV-SUPPL-TABLE-S2A-SUBMITTED-14SEPT2022.xlsx
- DAVID-HICKS-TNBC-FV-SUPPL-TABLE-S2B-SUBMITTED-14SEP2022.xlsx
- DAVID-HICKS-TNBC-FV-SUPPL-TABLE-S3-SUBMITTED-14SEPT2022.xlsx
- DAVID-HICKS-TNBC-FV-SUPPL-TABLE-S4-SUBMITTED-14SEPT2024.xlsx
- DAVID-HICKS-TNBC-FV-SUPPL-TABLE-S5-SUBMITTED-14SEPT2022.xlsx
- DAVID-HICKS-TNBC-FV-SUPPL-TABLE-S6-pathways-SUBMITTED-14SEPT2022.xlsx
- DAVID-HICKS-TNBC-FV-SUPPL-TABLE-S7-LIST-Immune genes-SUBMITTED-14SEPT22.xlsx
