# Supplementary material for: Integrating Genomic Information with Tumor-Immune Microenvironment in Triple-Negative Breast Cancer
Source: Int J Environ Res Public Health. 2022 Oct 26;19(21):13901. doi: 10.3390/ijerph192113901 (PMC9659069; doi:10.3390/ijerph192113901)
Supplement: Supplementary file 1 [file ijerph-19-13901-s001.zip › DAVID-HICKS-TNBC-FV-SUPPL-TABLE-S1A-SUBMITTED-14SEPT2022.xlsx]

## Sheet: expression data file
Supplementary Table S1A- List if significantly differentially expressed genes between tumors and control samples associated with the TNBC
Genes	Chromosome	P-value	FDR
MAGEA4	Xq28	<0.0000001	1e-06
XKR8	1p35.3	<0.0000001	1e-06
ITGBL1	13q33.1	<0.0000001	1e-06
ZNF57	19p13.3	<0.0000001	1e-06
LINC00244	7q36	<0.0000001	1e-06
MFAP5	12p13.31	<0.0000001	1e-06
GCSHP4	12p13.31	<0.0000001	1e-06
DCUN1D2	13q34	<0.0000001	1e-06
KCNK13	14q32.11	<0.0000001	1e-06
NDUFA4	7p21.3	<0.0000001	1e-06
CCDC74B	2q21.1	<0.00000010.0000001	1e-06
H2AFY	5q31.1	<0.0000001	1.1e-06
MAML1	5q35.3	<0.0000001	1.1e-06
VWA2	10q25.3	<0.0000001	1.1e-06
SRP54-AS1	14q13.2	<0.0000001	1.1e-06
ADPGK	15q24.1	<0.0000001	1.1e-06
NFIB	9p23-p22.3	<0.0000001	1.1e-06
LINC00543	13q12.2	<0.0000001	1.1e-06
MAPK8IP3	16p13.3	<0.0000001	1.1e-06
GJC3	7q22.1	<0.0000001	1.1e-06
SBDSP1	7q11.23	<0.0000001	1.1e-06
MT-CO2	mitochondria	<0.0000001	1.1e-06
RNASEH1-AS1	2p25.3	<0.0000001	1.1e-06
RNU6-171P	1q23.3	<0.0000001	1.1e-06
LINC01623	6p22.1	<0.0000001	1.1e-06
ANKRD34C	15q25.1	<0.0000001	1.1e-06
FOLR3	11q13.4	<0.0000001	1.1e-06
IGLL5	22q11.22	<0.0000001	1.1e-06
RPL21P18	12q14.3	<0.0000001	1.1e-06
RBMS3	3p24.1	<0.0000001	1.1e-06
SIX3-AS1	2p21	<0.0000001	1.1e-06
LPAR3	1p22.3	<0.0000001	1.1e-06
SPECC1L	22q11.23	<0.0000001	1.1e-06
CCDC74A	2q21.1	<0.0000001	1.1e-06
ZNF563	19p13.2	<0.0000001	1.1e-06
CAT	11p13	<0.0000001	1.1e-06
SPART	13q13.3	<0.0000001	1.1e-06
LYST	1q42.3	<0.0000001	1.1e-06
FXYD3	19q13.12	<0.0000001	1.1e-06
GYG2	Xp22.33	<0.0000001	1.1e-06
SMARCE1	17q21.2	<0.0000001	1.1e-06
EFR3B	2p23.3	<0.0000001	1.1e-06
UPF1	19p13.11	<0.0000001	1.1e-06
CCDC136	7q32.1	<0.0000001	1.2e-06
GOLGA8UP	15q13.2	<0.0000001	1.2e-06
YBX1P10	9p13.3	<0.0000001	1.2e-06
TMEM50B	21q22.11	<0.0000001	1.2e-06
RPS3AP49	18q21.32	<0.0000001	1.2e-06
GLYATL2	11q12.1	<0.0000001	1.2e-06
CCSER1	4q22.1	<0.0000001	1.2e-06
C1DP1	10p11.22	<0.0000001	1.2e-06
RNU6-2	19p13.3	<0.0000001	1.2e-06
BTG3	21q21.1	<0.0000001	1.2e-06
LINC01273	20q13.13	<0.0000001	1.2e-06
IGKV1D-17	2p11.2	<0.0000001	1.2e-06
LMX1A	1q23.3	<0.0000001	1.2e-06
BLCAP	20q11.23	<0.0000001	1.2e-06
LINC00634	22q13.2	<0.0000001	1.2e-06
FLNB	3p14.3	<0.0000001	1.2e-06
PHYHD1	9q34.11	<0.0000001	1.2e-06
NCBP1	9q22.33	<0.0000001	1.2e-06
FAM177A1	14q13.2	<0.0000001	1.2e-06
KBTBD11-OT1	8p23.3	<0.0000001	1.2e-06
DYNC1LI1	3p22.3	<0.0000001	1.2e-06
SOX17	8q11.23	<0.0000001	1.2e-06
C15orf39	15q24.2	<0.0000001	1.2e-06
CCDC169-SOHLH2	13q13.3	<0.0000001	1.2e-06
MED15P9	2q21.1	<0.0000001	1.2e-06
S1PR4	19p13.3	<0.0000001	1.2e-06
MT-ND4	mitochondria	<0.0000001	1.2e-06
SMARCE1P6	2p23.3	<0.0000001	1.2e-06
FREM2	13q13.3	<0.0000001	1.3e-06
ANXA2P3	10q21.3	<0.0000001	1.3e-06
RAB40B	17q25.3	<0.0000001	1.3e-06
MAP7	6q23.3	<0.0000001	1.3e-06
NEK3	13q14.3	<0.0000001	1.3e-06
USP14	18p11.32	<0.0000001	1.3e-06
CCT5P2	13q31.1	<0.0000001	1.3e-06
NSD1	5q35.3	<0.0000001	1.3e-06
CYP2G1P	19q13.2	<0.0000001	1.3e-06
PTENP1	9p13.3	<0.0000001	1.3e-06
DIEXF	1q32.2	<0.0000001	1.3e-06
RIMBP3C	22q11.21	<0.0000001	1.3e-06
SRL	16p13.3	<0.0000001	1.3e-06
ERH	14q24.1	<0.0000001	1.3e-06
FHL5	6q16.1	<0.0000001	1.3e-06
TPT1P12	12p13.31	<0.0000001	1.3e-06
TFPI2	7q21.3	<0.0000001	1.3e-06
ATG3	3q13.2	<0.0000001	1.3e-06
ROPN1L	5p15.2	<0.0000001	1.3e-06
PCGF2	17q12	<0.0000001	1.3e-06
MED28P3	2q32.1	<0.0000001	1.3e-06
ALOX12B	17p13.1	<0.0000001	1.3e-06
PMVK	1q21.3	<0.0000001	1.3e-06
RPL23AP86	16p13.3	<0.0000001	1.3e-06
TEX43	5q23.2	<0.0000001	1.3e-06
CNNM2	10q24.32	<0.0000001	1.3e-06
DOCK1	10q26.2	<0.0000001	1.3e-06
NDUFV2P1	19q13.42	<0.0000001	1.3e-06
SYNGAP1	6p21.32	<0.0000001	1.3e-06
SUCNR1	3q25.1	<0.0000001	1.3e-06
SLCO4C1	5q21.1	<0.0000001	1.3e-06
LAMP3	3q27.1	<0.0000001	1.3e-06
BIRC5	17q25.3	<0.0000001	1.3e-06
EFS	14q11.2	<0.0000001	1.4e-06
HECTD4	12q24.13	<0.0000001	1.4e-06
OR2A13P	7q35	<0.0000001	1.4e-06
SCUBE3	6p21.3	<0.0000001	1.4e-06
AQP9	15q21.3	<0.0000001	1.4e-06
FABP5P2	9p13.3	<0.0000001	1.4e-06
ANKUB1	13q14.3	<0.0000001	1.4e-06
AC090971.3	3q25.1	<0.0000001	1.4e-06
HRH4	21q22.2	<0.0000001	1.4e-06
SERPINA1	18q11.2	<0.0000001	1.4e-06
TGM2	14q32.13	<0.0000001	1.4e-06
ZC3H6	20q11.23	<0.0000001	1.4e-06
SMG5	2q14.1	<0.0000001	1.4e-06
AL355493.1	1q22	<0.0000001	1.4e-06
AC079385.1	6p25.1	<0.0000001	1.4e-06
ACTBL2	2q37.1	<0.0000001	1.4e-06
AL023581.2	5q11.2	<0.0000001	1.4e-06
AC128687.2	5q33.1	<0.0000001	1.4e-06
FCN1	1q41	<0.0000001	1.4e-06
AP1M1	9q34.3	<0.0000001	1.4e-06
EVI5	19p13.11	<0.0000001	1.4e-06
SHQ1	1p22.1	2e-07	1.5e-06
PDHA1	3p13	2e-07	1.5e-06
NLRP5	Xp22.12	2e-07	1.5e-06
FAM201A	19q13.43	2e-07	1.5e-06
AP005131.5	9p13.1	2e-07	1.5e-06
ATXN7	12q13.11	2e-07	1.5e-06
POLR3A	3p14.1	2e-07	1.5e-06
AL024498.1	10q22.3	2e-07	1.5e-06
TBC1D31	3p22.1	2e-07	1.5e-06
RSL1D1	8q24.13	2e-07	1.5e-06
VDAC2P2	16p13.13	2e-07	1.5e-06
RN7SKP185	12p13.31	2e-07	1.5e-06
BMI1	20q11.23	2e-07	1.5e-06
CASP16P	10p12.2	2e-07	1.5e-06
SIGIRR	16p13.3	2e-07	1.5e-06
MIR141	11p15.5	2e-07	1.5e-06
STX1B	12p13.31	2e-07	1.5e-06
OXCT1	16p11.2	2e-07	1.5e-06
PITHD1	5p13.1	2e-07	1.5e-06
ZNF638	1p36.11	2e-07	1.5e-06
CHDH	2p13.3-p13.2	2e-07	1.5e-06
TBX15	3p21.1	2e-07	1.5e-06
AL121985.1	1p12	<0.0000001	1.5e-06
AC004264.2	20q11.22	<0.0000001	1.5e-06
GTF2E1	9q22.31	2e-07	1.6e-06
RNF183	3q13.33	2e-07	1.6e-06
ZNF602P	9q32	2e-07	1.6e-06
AL354751.3	6p22.1	2e-07	1.6e-06
KRT8P45	4q31.1	2e-07	1.6e-06
AC016205.1	1q23.1	2e-07	1.6e-06
CYP4F23P	10q25.2	2e-07	1.6e-06
CFAP99	19p13.12	2e-07	1.6e-06
ANP32D	4p16.3	2e-07	1.6e-06
APOBR	12q13.11	2e-07	1.6e-06
PDE1B	16p12.1	2e-07	1.6e-06
AC103706.1	12q13.2	2e-07	1.6e-06
VSTM1	11q23.1	2e-07	1.6e-06
ZNF436	19q13.42	2e-07	1.6e-06
ZNF197-AS1	1p36.12	2e-07	1.6e-06
DGKZP1	3p21.31	2e-07	1.6e-06
CD2AP	13q14.11	2e-07	1.6e-06
PLEKHN1	6p12.3	2e-07	1.6e-06
MIR4292	1p36.33	2e-07	1.6e-06
GRAMD1B	9q34.3	2e-07	1.6e-06
NR1H4	11q24.1	2e-07	1.6e-06
FERMT2	12q23.1	2e-07	1.6e-06
SAAL1	14q22.1	2e-07	1.7e-06
AL359710.1	11p15.1	2e-07	1.7e-06
GLYCTK-AS1	6q21	2e-07	1.7e-06
NXNL2	3p21.1	2e-07	1.7e-06
DENND1B	9q22.1	2e-07	1.7e-06
RNU6-33P	1q31.3	2e-07	1.7e-06
GRIK5	4q22.1	2e-07	1.7e-06
TMX2P1	19q13.2	2e-07	1.7e-06
TUBA4A	9p13.2	2e-07	1.7e-06
AL133523.1	2q35	2e-07	1.7e-06
MKX	19p13.2	2e-07	1.7e-06
GAS6	10p12.1	2e-07	1.7e-06
AL135978.1	13q34	2e-07	1.7e-06
STK32A	3q25.31	2e-07	1.7e-06
AC105235.1	5q32	2e-07	1.7e-06
GPC2	11q13.2	2e-07	1.7e-06
IGKV1D-8	7q22.1	2e-07	1.7e-06
AP005131.2	2p11.2	2e-07	1.7e-06
AC093249.2	17q11.2	2e-07	1.7e-06
EFCAB1	17q25.1	2e-07	1.7e-06
COQ7	Xq25	2e-07	1.8e-06
AC118553.1	8q11.21	2e-07	1.8e-06
PRH2	16p12.3	2e-07	1.8e-06
BRI3BPP1	12p13.2	2e-07	1.8e-06
NINJ2	13q12.11	2e-07	1.8e-06
HSPH1	19p12	2e-07	1.8e-06
RPL5P18	12p13.33	2e-07	1.8e-06
AC132872.2	13q12.3	2e-07	1.8e-06
RNF180	6q22.33	2e-07	1.8e-06
ZNF32	5q12.3	2e-07	1.8e-06
TMEM132E	4p16.1	2e-07	1.8e-06
BACE2	10q11.21	2e-07	1.8e-06
SIVA1	17q12	2e-07	1.8e-06
AL162411.1	21q22.2-q22.3	2e-07	1.8e-06
AC008080.4	14q32.33	2e-07	1.8e-06
FH	8p11.21	2e-07	1.8e-06
C2orf27A	Xq28	2e-07	1.9e-06
SLC18A2	1q43	2e-07	1.9e-06
USHBP1	2q21.2	2e-07	1.9e-06
SCGB3A1	10q25.3	2e-07	1.9e-06
OTUB1	19p13.11	2e-07	1.9e-06
AC098591.2	5q35.3	2e-07	1.9e-06
BNIP3P10	11q13.1	2e-07	1.9e-06
MRPL35	19p13.11	2e-07	1.9e-06
CPNE7	2p11.2	2e-07	1.9e-06
HIST1H2BC	12q13.12	2e-07	1.9e-06
ANKRD45	16q24.3	2e-07	1.9e-06
CEP112	6p22.2	2e-07	1.9e-06
MEX3C	1q25.1	2e-07	1.9e-06
AC026471.5	17q24.1	2e-07	1.9e-06
IGKV2D-28	18q21.2	2e-07	1.9e-06
BAZ1A	2p11.2	2e-07	1.9e-06
SLC9A7P1	1p12	2e-07	1.9e-06
HSPD1P7	14q13.1-q13.2	2e-07	1.9e-06
FUS	12q23.1	2e-07	1.9e-06
RAD51	21q21.3	2e-07	1.9e-06
UBE3A	16p11.2	2e-07	2e-06
UPF2	15q15.1	2e-07	2e-06
DDN	15q11.2	2e-07	2e-06
PPM1B	10p14	2e-07	2e-06
AC118754.1	12q13.12	2e-07	2e-06
CCDC110	2p21	2e-07	2e-06
AL157884.2	4q35.1	2e-07	2e-06
LINC01023	7p21.1	2e-07	2e-06
AL138767.3	5q21.3	2e-07	2e-06
ARL9	13q12.2	2e-07	2e-06
APEX1	4q12	2e-07	2e-06
AC010148.1	6q23.2	2e-07	2e-06
RNU1-106P	1p35.2	2e-07	2e-06
AC011466.2	14q11.2	2e-07	2e-06
WWTR1-IT1	8q24.21	2e-07	2e-06
HMGB1P1	3q27.1	2e-07	2e-06
LINC01547	3q25.1	2e-07	2e-06
FMO2	5q33.1	2e-07	2e-06
KDM5A	20q13.31	2e-07	2e-06
AC007000.3	21q22.3	2e-07	2.1e-06
CDRT15	1q24.3	2e-07	2.1e-06
AC104350.1	1q24.3	2e-07	2.1e-06
ING3	12p13.33	2e-07	2.1e-06
CAMK1G	17p12	2e-07	2.1e-06
CSNK1G1	7q31.31	2e-07	2.2e-06
AC009275.1	19q13.2	2e-07	2.2e-06
SIRPA	1q32.2	2e-07	2.2e-06
SEC14L1P1	15q22.31	2e-07	2.2e-06
AC010261.1	20p13	2e-07	2.2e-06
KIAA0895	15q11.2	2e-07	2.2e-06
RNU6-90P	11p11.2	2e-07	2.2e-06
DLG5-AS1	2q35	2e-07	2.2e-06
RNU6-1010P	7p14.2	2e-07	2.2e-06
DENND6B	15q21.2	2e-07	2.2e-06
AL355388.1	10q22.3	2e-07	2.2e-06
PENK	2q36.1	2e-07	2.2e-06
AC113368.1	7q32.3	2e-07	2.2e-06
LINC01182	22q13.33	2e-07	2.2e-06
MTHFD2	8q12.1	2e-07	2.2e-06
AC009120.1	4p15.33	2e-07	2.3e-06
CABP1	2p13.1	2e-07	2.3e-06
LINC01618	12q24.31	2e-07	2.3e-06
GIP	Xp22.2	2e-07	2.3e-06
LINC01877	14q23.3	2e-07	2.3e-06
EIF5A2	4q12	2e-07	2.3e-06
AC136475.3	17q21.32	2e-07	2.3e-06
AC009107.2	17q25.3	2e-07	2.3e-06
SYNGR4	3p21.31	2e-07	2.3e-06
AC016642.1	2q33.1	2e-07	2.3e-06
AC124312.4	19q13.32	2e-07	2.3e-06
ZFAND2B	3q26.2	2e-07	2.3e-06
MTND4P14	19q13.33	2e-07	2.3e-06
PREX2	17q12	2e-07	2.3e-06
ZNF605	2q35	3e-07	2.3e-06
AL023881.1	9p24.1	3e-07	2.4e-06
LINC01625	4q26	3e-07	2.4e-06
TAT-AS1	8q13.2	3e-07	2.4e-06
PAK1IP1	12q24.33	3e-07	2.4e-06
TRIM61	1p34.3	3e-07	2.4e-06
IL4I1	1p31.1	3e-07	2.4e-06
FBXO9	6q24.1	3e-07	2.4e-06
STARD7-AS1	16q22.2	3e-07	2.4e-06
TUBBP6	19q13.31	3e-07	2.4e-06
PRSS27	6p24.2	3e-07	2.4e-06
CCDC130	4q32.3	3e-07	2.4e-06
AC011479.1	19q13.33	3e-07	2.4e-06
HOXD4	6p12.1	3e-07	2.4e-06
AL590822.1	2q11.2	3e-07	2.4e-06
AC008268.1	7p11.2	3e-07	2.4e-06
PSMB6	16p13.3	3e-07	2.5e-06
PCBD2	19p13.13	3e-07	2.5e-06
MYO18B	13q14.3	3e-07	2.5e-06
ZNF770	2q31.1	3e-07	2.5e-06
UHRF1	17p13.2	3e-07	2.5e-06
AP000879.2	5q31.1	3e-07	2.5e-06
UBE2C	1q32.1	3e-07	2.5e-06
RF00397	22q12.1	3e-07	2.5e-06
AC010605.1	15q14	3e-07	2.5e-06
AC096734.1	9q22.2	3e-07	2.5e-06
AC105999.2	19p13.3	3e-07	2.5e-06
AL049775.1	20q13.12	3e-07	2.5e-06
IGHV1OR15-1	3p24.2	3e-07	2.5e-06
PITX1	2q33.1	3e-07	2.5e-06
SPAG7	7p21.2	3e-07	2.5e-06
ITIH4	8p23.1	3e-07	2.5e-06
PCYOX1L	13q14.3	3e-07	2.6e-06
S1PR5	15q11.2	3e-07	2.6e-06
NELFA	5q12.1	3e-07	2.6e-06
IGKV1-6	5q31.1	3e-07	2.6e-06
LEP	19q13	3e-07	2.6e-06
PIGH	17p13.2	3e-07	2.6e-06
LIG3	3p21.1	3e-07	2.6e-06
AC098679.2	5q32	3e-07	2.7e-06
AC022400.7	19p13.2	3e-07	2.7e-06
N6AMT1	4p16.3	3e-07	2.7e-06
AC090159.1	2p11.2	3e-07	2.7e-06
AC020951.1	7q32.1	3e-07	2.7e-06
ATP11A-AS1	14q24.1	3e-07	2.7e-06
AC068282.1	17q12	3e-07	2.7e-06
HNF1B	21q21.3	3e-07	2.7e-06
TUBGCP3	13q34	3e-07	2.7e-06
PLA2G12B	1p34.1	3e-07	2.7e-06
CBX3	6q16.3	3e-07	2.7e-06
AC016876.3	17q12	3e-07	2.7e-06
ALOX12	6q14.3-q15	3e-07	2.7e-06
SPDYE6	13q34	3e-07	2.7e-06
LINC00211	11q23.2	3e-07	2.7e-06
AC109347.2	10q22.1	3e-07	2.8e-06
EMP1	7p15.2	3e-07	2.8e-06
AC027559.1	17p13.1	3e-07	2.8e-06
AC063976.2	19q13.43	3e-07	2.8e-06
MIER1	7q22.1	3e-07	2.8e-06
ZNF34	2p22.2	3e-07	2.8e-06
CBX1P4	12p13.1	3e-07	2.8e-06
AL137847.2	3q21.3	3e-07	2.8e-06
MAN2B1	1p31.3	3e-07	2.8e-06
AL160286.1	8q24.3	3e-07	2.8e-06
GNG7	Xp22.2	3e-07	2.8e-06
COMMD8	Xq22.3	3e-07	2.8e-06
LINC01085	19p13.13	3e-07	2.8e-06
ADH1A	9q33.1	3e-07	2.9e-06
BMS1P22	19p13.3	3e-07	2.9e-06
AC023509.1	4p12	3e-07	2.9e-06
AL031777.1	17q21.31	3e-07	2.9e-06
TARS2	4p15.33	3e-07	2.9e-06
AF064860.2	1p33	3e-07	2.9e-06
TVP23C	4q23	3e-07	2.9e-06
MIR570	22q11.1	3e-07	2.9e-06
HR	2q33.3	3e-07	2.9e-06
QRSL1	1q21.2	3e-07	2.9e-06
LAMC3	17p12	3e-07	2.9e-06
PRTFDC1	3q29	3e-07	2.9e-06
VCAM1	8p21.3	3e-07	3e-06
NEURL1	7q11.23	3e-07	3e-06
AL031289.1	2p21	3e-07	3e-06
ASB18	6q21	3e-07	3e-06
HNRNPCL1	1q22	3e-07	3e-06
AC037459.1	9q34.12	3e-07	3e-06
SLC25A47	10p12.1	3e-07	3e-06
KLF5	1p21.2	3e-07	3e-06
TXN2	10q24.33	3e-07	3e-06
AL032819.1	2q37.2	3e-07	3e-06
LRRC3C	1p36.21	3e-07	3e-06
MIR3671	14q32.2	3e-07	3e-06
CDC42EP1	13q22.1	3e-07	3e-06
BIRC3	22q12.3	3e-07	3e-06
TDP1	7q21.2	3e-07	3e-06
ZNF663P	17q21.1	3e-07	3.1e-06
TAS2R3	16q24.2	3e-07	3.1e-06
AC007952.4	1p31.3	3e-07	3.1e-06
KLHL29	22q13.1	3e-07	3.1e-06
MANF	11q22.2	3e-07	3.1e-06
RRAD	14q32.11	3e-07	3.1e-06
MIR186	20q13.12	3e-07	3.1e-06
AP003484.1	7q34	3e-07	3.1e-06
AC123912.4	2p24.1	3e-07	3.1e-06
RPS4XP20	3p21.2	3e-07	3.1e-06
FOXP4	16q22.1	3e-07	3.1e-06
ATP11B	15q21.2	3e-07	3.1e-06
REST	1p31.1	3e-07	3.1e-06
TRIP13	14q21.2	3e-07	3.1e-06
HNRNPA1P30	19q13.11	4e-07	3.1e-06
LGALS2	6p21.1	4e-07	3.1e-06
HDAC11	3q26.33	4e-07	3.1e-06
ASIC4	4q12	4e-07	3.1e-06
CDKN2A-AS1	Xq21.1	4e-07	3.2e-06
DCUN1D3	5p15.33	4e-07	3.2e-06
AC114490.1	8p23.1	4e-07	3.2e-06
GDPD3	13q12.11	4e-07	3.2e-06
BLOC1S3	22q13.1	4e-07	3.2e-06
SLC25A11	14q22.3	4e-07	3.2e-06
AL161752.1	3p25.1	4e-07	3.2e-06
CDC25A	2q35	4e-07	3.2e-06
TAS2R43	9p21.3	4e-07	3.2e-06
AL365356.1	16p12.3	4e-07	3.3e-06
PRSS53	16p11.2	4e-07	3.3e-06
AC107067.1	19q13.32	4e-07	3.3e-06
KRTAP16-1	17p13.2	4e-07	3.3e-06
PDXK	3p21.31	4e-07	3.3e-06
AL390195.1	12p13.2	4e-07	3.3e-06
RCSD1	16p11.2	4e-07	3.3e-06
RNU6-652P	17q21.2	4e-07	3.3e-06
HNRNPA1P1	3p21.2	4e-07	3.4e-06
AC004477.1	3q11.2	4e-07	3.4e-06
SDCCAG3	21q22.3	4e-07	3.4e-06
RF00411	2q11.2	4e-07	3.4e-06
TM4SF19-AS1	1p36.33	4e-07	3.4e-06
ACTG1P10	1q24.2	4e-07	3.4e-06
THEGL	1p36.22	4e-07	3.4e-06
NOC2L	4q12	4e-07	3.4e-06
IPCEF1	6p22.1	4e-07	3.4e-06
SNRPD2	9q34.3	4e-07	3.5e-06
AC104581.3	3q29	4e-07	3.5e-06
CAMKV	Xp11.22	4e-07	3.5e-06
PABPC1P7	4q12	4e-07	3.5e-06
AC004969.1	1p36.33	4e-07	3.5e-06
AL121890.5	6q25.2	4e-07	3.5e-06
AC023509.3	19q13.2-q13.3	4e-07	3.5e-06
AL138999.1	5q35.1	4e-07	3.5e-06
TMEM35A	3p21.31	4e-07	3.6e-06
RNA5SP260	4q24	4e-07	3.6e-06
IQCD	20q11.23	4e-07	3.7e-06
KCNMB3	Xq22.1	4e-07	3.7e-06
RN7SL610P	8p12	4e-07	3.7e-06
CCNY	Xp11.23	4e-07	3.7e-06
AC091178.1	12q24.13	4e-07	3.7e-06
SMPD4	3q26.32	4e-07	3.7e-06
IL1R2	2p23.3	4e-07	3.7e-06
CD200R1	10p11.21	4e-07	3.8e-06
AC006357.1	9p13.3	4e-07	3.8e-06
PPIAP3	3q11.2	4e-07	3.8e-06
GPR87	2q21.1	4e-07	3.8e-06
TOMM20	2q11.2	4e-07	3.8e-06
CDHR5	Xp11.21	4e-07	3.8e-06
TP73	1q32.1	4e-07	3.8e-06
IGKV1D-27	5q22.1	4e-07	3.9e-06
SPATA21	3q13.2	4e-07	3.9e-06
ADARB2	20q11.23	4e-07	3.9e-06
AL589880.1	2q31.1	4e-07	3.9e-06
RIPK1	3q25.1	4e-07	3.9e-06
RNU6-101P	1q42.3	4e-07	3.9e-06
EMC4	11p15.5	4e-07	3.9e-06
SEPHS1P4	1p36.32	4e-07	3.9e-06
LINC01526	2p11.2	4e-07	3.9e-06
AL513534.1	1p36.13	4e-07	3.9e-06
MCM6	16p11.2	4e-07	3.9e-06
DPYD-AS1	10p15.3	5e-07	3.9e-06
EED	6p25.2	5e-07	3.9e-06
IGKV1OR2-11	12q23.2	5e-07	4e-06
AC027808.2	15q14	5e-07	4e-06
FGF13	Xq13.2	5e-07	4e-06
AC002525.1	6q14.1	5e-07	4e-06
AC023825.1	2q21.3	5e-07	4e-06
RPS7P8	1p21.3	5e-07	4e-06
TRIM10	5q35.3	5e-07	4e-06
AC105411.1	11q14.2	5e-07	4e-06
TNS3	2q11.2	5e-07	4e-06
SULT1A1	Xq26.3-q27.1	5e-07	4.1e-06
CLPX	6q16.1	5e-07	4.1e-06
ELMO2	6p22.1	5e-07	4.1e-06
XRN2	7p12.3	5e-07	4.1e-06
CELSR3	16p11.2	5e-07	4.1e-06
PNMA6A	15q15.1	5e-07	4.2e-06
LINC00294	2p25.2	5e-07	4.2e-06
AC022784.6	19q13.43	5e-07	4.2e-06
UMODL1-AS1	15q22.31	5e-07	4.2e-06
PRRC2C	20q13.12	5e-07	4.2e-06
LINC01863	6p21.1	5e-07	4.2e-06
EPSTI1	20p11.22	5e-07	4.2e-06
GRXCR2	12p11.21	5e-07	4.2e-06
AC073842.1	3p21.31	5e-07	4.3e-06
LEF1-AS1	Xq28	5e-07	4.3e-06
LAT	11p13	5e-07	4.3e-06
SAMD9L	21q22.3	5e-07	4.3e-06
AP005432.2	1q24.3	5e-07	4.3e-06
PSPC1-AS2	5q35.2	5e-07	4.3e-06
IFNA5	13q14.11	5e-07	4.3e-06
COL18A1-AS1	5q32	5e-07	4.3e-06
FGL1	4q25	5e-07	4.4e-06
AC005281.1	16q13	5e-07	4.4e-06
PFN1P11	16p11.2	5e-07	4.4e-06
AC036164.1	2p25.1	5e-07	4.4e-06
HNRNPH2	7q21.2	5e-07	4.4e-06
SRD5A1	13q12.11	5e-07	4.4e-06
CLDN1	9p21.3	5e-07	4.4e-06
RNASEH1	21q22.3	5e-07	4.4e-06
ACOT4	1p36.13	5e-07	4.4e-06
AL357084.1	8p22	5e-07	4.4e-06
AC097375.1	10q24.32	5e-07	4.4e-06
AC010809.3	Xq22.1	5e-07	4.5e-06
ATP5ME	10q23.32	5e-07	4.5e-06
MIR4324	5p15.31	5e-07	4.5e-06
AC008264.2	3q28	5e-07	4.5e-06
REN	2p25.3	5e-07	4.5e-06
AL050327.1	17p11.2	5e-07	4.5e-06
PSMA5	14q24.3	5e-07	4.5e-06
AC004156.1	2q13	5e-07	4.5e-06
METTL13	9p21.1	5e-07	4.5e-06
GPRC5C	4p16.3	5e-07	4.6e-06
LINC00284	19q13.33	5e-07	4.6e-06
LRR1	1q32.1	5e-07	4.7e-06
AC009041.4	17p13.1	5e-07	4.7e-06
RPL21P119	1p13.3	5e-07	4.7e-06
ZNF718	1p31.3	5e-07	4.7e-06
NFE2L1	3q27.1	5e-07	4.7e-06
GCHFR	1q24.3	6e-07	4.7e-06
AC012629.2	1q24.3	6e-07	4.7e-06
AL133368.1	17q25.1	6e-07	4.7e-06
NTM	13q14.11	6e-07	4.8e-06
AP000907.1	8p23.3	6e-07	4.8e-06
CAPN2	14q21.3	6e-07	4.8e-06
CKMT2	6q25.2	6e-07	4.8e-06
RNU5D-1	16p13.2	6e-07	4.8e-06
ZNF703	4p16.3	6e-07	4.8e-06
RPL21P16	19q13.32	6e-07	4.8e-06
WWP1P1	17q21.32	6e-07	4.8e-06
NDUFB7	15q15.1	6e-07	4.8e-06
ZFX	13q14.3	6e-07	4.8e-06
STIP1	11q25	6e-07	4.9e-06
AL450998.2	1q41	6e-07	4.9e-06
ST3GAL6-AS1	1q21.3	6e-07	4.9e-06
AL357515.1	5q14.1	6e-07	4.9e-06
AC007238.1	1p34.1	6e-07	4.9e-06
TVP23C-CDRT4	8p11.23	6e-07	4.9e-06
BTBD6P1	10q26.12	6e-07	4.9e-06
HYAL1	3q12.1	6e-07	4.9e-06
AC253536.1	19p13.12	6e-07	4.9e-06
PPP1R36	11q25	6e-07	4.9e-06
SNX14	Xp22.11	6e-07	4.9e-06
LMO3	9q34.11	6e-07	4.9e-06
WAPL	11q13.1	6e-07	4.9e-06
IGKV3D-20	3q12.1	6e-07	5e-06
ITPRIPL2	17p12	6e-07	5e-06
PARP12	1p36.11	6e-07	5e-06
NACA2	3p21.31	6e-07	5.1e-06
HMGB1P10	14q23.3	6e-07	5.1e-06
AL021939.1	6q14.3	6e-07	5.1e-06
AC008750.3	12p12.3	6e-07	5.1e-06
AC090695.1	10q23.2	6e-07	5.1e-06
SDR16C5	11q13.1	6e-07	5.1e-06
SNAI3	17q25.1	6e-07	5.1e-06
AC099521.2	2p11.2	6e-07	5.1e-06
UQCRFS1	14q22.3	6e-07	5.1e-06
MIR26B	18q22.2	6e-07	5.1e-06
CDC37L1-AS1	11p15.4	6e-07	5.1e-06
NCKAP1	16p12.3	6e-07	5.1e-06
HS3ST1	7q34	6e-07	5.1e-06
44075	17q23.2	6e-07	5.2e-06
ZNF658	22q12.1	6e-07	5.2e-06
AC103563.1	8q12.1	6e-07	5.2e-06
AL390763.2	16q24.2	6e-07	5.3e-06
SDCCAG3P2	19q12	6e-07	5.3e-06
RBM12B-AS1	2q35	6e-07	5.3e-06
GATAD2A	9p24.1	6e-07	5.3e-06
AL117328.2	2q32.1	6e-07	5.3e-06
NCL	4p15.33	6e-07	5.3e-06
RRM2B	9q21.11	6e-07	5.3e-06
SARM1	17q24.2	6e-07	5.3e-06
AOC1	4q34.2	6e-07	5.3e-06
RILP	9q34.3	6e-07	5.4e-06
AC090286.2	13q34	6e-07	5.4e-06
AC090164.2	1q25.1	6e-07	5.4e-06
AC117394.2	8q22.1	6e-07	5.4e-06
AL157384.1	19p13.11	6e-07	5.4e-06
AL356157.2	2q37.1	7e-07	5.5e-06
PRR18	8q22.3	7e-07	5.5e-06
AC018695.3	17q11.2	7e-07	5.5e-06
ITM2A	7q36.1	7e-07	5.5e-06
SYCE1L	17p13.3	7e-07	5.6e-06
CAPN12	12q12	7e-07	5.6e-06
AC116158.2	20p11.23	7e-07	5.6e-06
CRYBA1	7p13	7e-07	5.6e-06
DBIL5P	19p13.3	7e-07	5.7e-06
AP000962.1	6q27	7e-07	5.7e-06
AP000821.1	Xq21.1	7e-07	5.7e-06
CDC45	16q23.1	7e-07	5.7e-06
CREG1	19q13.2	7e-07	5.8e-06
TOPBP1	8q22.2	7e-07	5.8e-06
FRMD5	13q32.2	7e-07	5.8e-06
IGDCC3	19p13.3	7e-07	5.8e-06
RPS24P7	14q24.3	7e-07	5.8e-06
AC007228.1	8p21.2	7e-07	5.8e-06
TLR9	20p13	7e-07	5.8e-06
CEACAM21	Xp22.33 and Yp11.32	7e-07	5.8e-06
AC069431.2	17q11.2	7e-07	5.9e-06
LINC02447	7q11.23	7e-07	5.9e-06
AHCYP2	17p13.3	7e-07	5.9e-06
DSCAS	22q13.1	7e-07	5.9e-06
FEM1C	16q12.2	7e-07	5.9e-06
HYPK	22q11.21	7e-07	5.9e-06
PRNP	1q24.2	7e-07	5.9e-06
UTP18	19q13.12	7e-07	5.9e-06
AP002364.1	3q22.1	7e-07	6e-06
AL359265.3	15q15.3	7e-07	6e-06
MIR146B	15q22.31	7e-07	6e-06
AC008687.4	2p15	7e-07	6e-06
POLI	3p21.2	7e-07	6e-06
NR1I2	19q13.2	7e-07	6.1e-06
AL358176.3	4p16.1	7e-07	6.1e-06
SLC1A4	9q33.2	7e-07	6.1e-06
PRSS57	18q12.1	7e-07	6.1e-06
HK3	3q21.3	7e-07	6.1e-06
WISP2	5q22.3	7e-07	6.1e-06
AL357833.1	2p23.3	7e-07	6.2e-06
HCAR1	15q15.3	7e-07	6.2e-06
RPL18P11	20p13	7e-07	6.2e-06
LINC02228	17q21.33	7e-07	6.2e-06
AL442125.1	10q24.32	8e-07	6.3e-06
SLITRK1	17q21.31	8e-07	6.3e-06
SNORD117	17q21.2	8e-07	6.3e-06
ERVMER34-1	18q21.2	8e-07	6.3e-06
GOLM1	3q13.33	8e-07	6.3e-06
POLE	2p14	8e-07	6.4e-06
AL162258.2	19p13.3	8e-07	6.4e-06
PIK3AP1	5q35.2	8e-07	6.4e-06
SEC24B-AS1	8p11.21	8e-07	6.4e-06
CLPS	20q13.12	8e-07	6.4e-06
KNOP1P4	12q24.31	8e-07	6.4e-06
MYLK	15q25.1	8e-07	6.4e-06
AMIGO3	5p14.1	8e-07	6.5e-06
KCNV1	12p12.1	8e-07	6.5e-06
AL122058.1	19q13.11	8e-07	6.5e-06
FAM234A	13q31.1	8e-07	6.5e-06
AC011509.1	6p21.33	8e-07	6.5e-06
AC093772.1	4q12	8e-07	6.5e-06
NUBP2	9q21.33	8e-07	6.5e-06
CXCR2P1	6q13	8e-07	6.6e-06
PSMF1	12q24.33	8e-07	6.6e-06
CXCR5	10q24.1	8e-07	6.6e-06
ZGRF1	4q25	8e-07	6.7e-06
AC009754.1	6p21.31	8e-07	6.7e-06
ECEL1	14q32.2	8e-07	6.7e-06
KIRREL1	6q13	8e-07	6.7e-06
GVQW2	3q21.1	8e-07	6.7e-06
CTNNA2	3p21.31	8e-07	6.7e-06
FCGRT	8q23.2	8e-07	6.8e-06
LINC02303	19q13.12	8e-07	6.8e-06
AC087645.2	7q31.32	8e-07	6.8e-06
ZMAT1	16p13.3	8e-07	6.8e-06
PROKR2	16p13.3	8e-07	6.8e-06
AC016596.1	2q35	8e-07	6.8e-06
STX7	1p36.22	8e-07	6.8e-06
CDHR2	20p13	8e-07	6.8e-06
ANKMY1	11q23.3	8e-07	6.9e-06
PDE4D	4q25	8e-07	6.9e-06
AC018797.3	2q37.1	8e-07	6.9e-06
ABCB5	1q23.1	8e-07	6.9e-06
CHSY1	6q24.1	9e-07	7e-06
AC100778.3	2p12	9e-07	7e-06
GACAT3	19q13.33	9e-07	7e-06
AP001439.1	6p22.1	9e-07	7e-06
LINC00887	14q21.2	9e-07	7e-06
UBE2L6	Xq22.1	9e-07	7.1e-06
AL024508.1	Xq24	9e-07	7.1e-06
RPL39L	20p12.3	9e-07	7.1e-06
GSDMB	6q23.2	9e-07	7.1e-06
RPL41P2	5q35.2	9e-07	7.2e-06
NEURL4	7q31.33	9e-07	7.2e-06
TOP3B	2q37.3	9e-07	7.2e-06
POFUT2	5q11.2-q12.1	9e-07	7.2e-06
IFITM10	10q26.3	9e-07	7.2e-06
AC007780.1	7p21.1	9e-07	7.2e-06
AL161729.4	15q26.3	9e-07	7.2e-06
SESTD1	2p24.3	9e-07	7.2e-06
NOX1	3q29	9e-07	7.2e-06
LDHA	3q21.1	9e-07	7.3e-06
DCBLD1	11q12.1	9e-07	7.3e-06
SYNPR	19p13.13	9e-07	7.3e-06
GDAP2	3q27.3	9e-07	7.3e-06
RPL36AP13	22q11.21	9e-07	7.3e-06
LSP1P2	17q21.1	9e-07	7.3e-06
RASSF6	15q11-q13	9e-07	7.3e-06
AC104117.1	17p13.1	9e-07	7.3e-06
AC215219.1	22q11.22	9e-07	7.3e-06
DYNLL1	21q22.3	9e-07	7.3e-06
LINC00570	11p15.5	9e-07	7.4e-06
ALDH4A1	17q23.3-q24.1	9e-07	7.4e-06
ZNF99	9q34.3	9e-07	7.4e-06
KRT8P1	2q31.2	9e-07	7.4e-06
TMEM45A	12q23.1	9e-07	7.4e-06
DNAJB11	Xq22.1	9e-07	7.4e-06
AL390039.1	11p15.1	9e-07	7.5e-06
LINC00426	6q22.1	9e-07	7.5e-06
ALX3	12q23.3	9e-07	7.5e-06
AC008969.1	3p14.2	9e-07	7.5e-06
LINC01786	1p12	9e-07	7.5e-06
PPIAP66	2p23.3	9e-07	7.5e-06
AC034102.8	3p12.3	9e-07	7.5e-06
AL451054.1	4q13.3	9e-07	7.5e-06
FAM3A	12q24.31	9e-07	7.5e-06
AC005625.1	2p25.1	9e-07	7.6e-06
VIPAS39	1p36.13	9e-07	7.6e-06
FAHD1	2q35	9e-07	7.6e-06
BUB1	19p12	9e-07	7.6e-06
NISCH	14q21.1	9e-07	7.6e-06
AF274858.1	3q12.2	1e-06	7.7e-06
AC092681.1	3q27.3	1e-06	7.7e-06
RHOXF1P1	13q12.3	1e-06	7.8e-06
ARHGDIG	1p13.3	1e-06	7.8e-06
CDC42P5	1p36.33	1e-06	7.8e-06
ABCA1	2q31.1	1e-06	7.9e-06
RNA5SP483	6p21.32	1e-06	7.9e-06
AC243960.7	Xq28	1e-06	8e-06
AC104109.4	14q24.3	1e-06	8e-06
ANG	16p13.3	1e-06	8e-06
VN1R51P	2q13	1e-06	8e-06
CSGALNACT1	3p21.1	1e-06	8e-06
AL589182.2	3p26.2	1e-06	8.1e-06
LMO2	7q22.1	1e-06	8.1e-06
STAU2	Xq24	1e-06	8.1e-06
UBA52P7	16p13.3	1e-06	8.2e-06
CD300C	5q35.1	1e-06	8.2e-06
CDKL3	9q31.1	1e-06	8.2e-06
DUPD1	9q31.1	1e-06	8.3e-06
AC091564.5	11q24.2	1e-06	8.3e-06
AL049775.3	3q21.3	1e-06	8.3e-06
HNRNPLL	20q11.22	1e-06	8.3e-06
AC011676.1	14q11.2	1e-06	8.3e-06
MPI	1q31.2	1e-06	8.3e-06
SLC4A8	1q31.2	1e-06	8.4e-06
KIF16B	9q22.33	1.1e-06	8.4e-06
RPS8	8p21.3	1.1e-06	8.5e-06
CYTL1	14q22.1	1.1e-06	8.5e-06
THAP9	12p13.33	1.1e-06	8.5e-06
AC034243.1	11p13	1.1e-06	8.5e-06
AC009686.1	8q21.11	1.1e-06	8.5e-06
AL162632.1	12q24.21	1.1e-06	8.5e-06
RPL37AP8	17q25.1	1.1e-06	8.5e-06
ANKDD1A	5q31.1	1.1e-06	8.5e-06
AL009178.2	10q22.2	1.1e-06	8.5e-06
MT-ND4L	2p22.1	1.1e-06	8.6e-06
KC877392.1	12q24.13	1.1e-06	8.6e-06
CPEB4	15q24.1	1.1e-06	8.6e-06
LINC00592	12q13.13	1.1e-06	8.7e-06
RPL34P34	20p12.1	1.1e-06	8.7e-06
SYNE4	1p34.1	1.1e-06	8.7e-06
NBPF20	4p16.2	1.1e-06	8.7e-06
GPC4	4q21.22	1.1e-06	8.7e-06
PTMAP6	16q21	1.1e-06	8.8e-06
TMEM9B	20p11.23	1.1e-06	8.8e-06
RPL5P5	11q23.1	1.1e-06	8.8e-06
SENP8	15q22.31	1.1e-06	8.9e-06
THEM5	7p15.2	1.1e-06	8.9e-06
AC097359.1	2p24.3	1.1e-06	9e-06
AC058791.1	mitochondria	1.1e-06	9e-06
SLC27A1	5q13.2	1.1e-06	9e-06
AC108073.1	15q26.1	1.1e-06	9e-06
BTBD10P1	4p16.3	1.1e-06	9e-06
AC107959.2	5q35.2	1.1e-06	9e-06
AP000704.1	12q13.13	1.1e-06	9e-06
LINC01141	19p12	1.1e-06	9e-06
PPIAP64	19q13.12	1.1e-06	9e-06
KLHL13	1q21.1	1.2e-06	9.1e-06
PDE4B	Xq26.2	1.2e-06	9.2e-06
OR9A3P	20q13.31	1.2e-06	9.2e-06
MIR3145	12p13.1	1.2e-06	9.2e-06
PGGHG	20p13	1.2e-06	9.2e-06
ERCC6L2	11p15.4	1.2e-06	9.2e-06
RN7SL23P	1q25.3	1.2e-06	9.2e-06
HMGB1P6	15q23	1.2e-06	9.2e-06
AC083805.1	9q34.11	1.2e-06	9.2e-06
CCDC85B	1q21.3	1.2e-06	9.2e-06
APLN	2q37.1	1.2e-06	9.3e-06
AC009997.1	19p13.11	1.2e-06	9.3e-06
AC245060.2	12q13.13	1.2e-06	9.4e-06
AC005856.1	1p36.12	1.2e-06	9.5e-06
GPAT2P2	2p14	1.2e-06	9.5e-06
PAQR9-AS1	Xq24	1.2e-06	9.5e-06
SLC4A7	1p31.3	1.2e-06	9.5e-06
AC007541.1	7q34	1.2e-06	9.6e-06
AL627309.6	6q24.1	1.2e-06	9.6e-06
GRIK4	20q11.23	1.2e-06	9.6e-06
LINC00920	11p15.5	1.2e-06	9.6e-06
RNVU1-1	9q22.32	1.2e-06	9.6e-06
WDFY1	11q12.2	1.2e-06	9.6e-06
GCNT7	15q23	1.2e-06	9.7e-06
MYO9A	11q13.1	1.2e-06	9.7e-06
SH2D2A	18q22.2	1.2e-06	9.7e-06
GLUD1	Xq26.1	1.3e-06	9.8e-06
VCAN	10q22.2	1.3e-06	9.8e-06
IGHV1-67	10q26.13	1.3e-06	9.9e-06
HTRA4	9q22.33	1.3e-06	9.9e-06
AC119396.2	2q11.2	1.3e-06	9.9e-06
SPINT1	3q23	1.3e-06	9.9e-06
HMX2	3p24.1	1.3e-06	1e-05
KLHL18	11q23.3	1.3e-06	1.01e-05
ZBTB38	16q21	1.3e-06	1.01e-05
TFDP3	1q21.1	1.3e-06	1.01e-05
LINC00189	2q36.1	1.3e-06	1.01e-05
RPL3P7	20q13.31	1.3e-06	1.02e-05
LINC02344	10p13	1.3e-06	1.02e-05
AC131280.1	15q23	1.3e-06	1.02e-05
TEX30	1q23.1	1.3e-06	1.03e-05
AC137055.1	10q23.2	1.3e-06	1.03e-05
POU4F1	10q23.1-q23.2	1.3e-06	1.03e-05
ATAD1	16q22.1	1.3e-06	1.03e-05
ZMYM6	5q14.2-q14.3	1.3e-06	1.04e-05
AC093591.2	14q11.2	1.3e-06	1.04e-05
AC010624.4	14q32.33	1.3e-06	1.04e-05
AC108463.1	8p11.22	1.3e-06	1.04e-05
OR7E29P	3p23	1.3e-06	1.05e-05
KRT77	15q15.1	1.4e-06	1.06e-05
E4F1	10q26.13	1.4e-06	1.06e-05
AC090751.1	9q21.33	1.4e-06	1.06e-05
FAM8A1	3p21.31	1.4e-06	1.06e-05
H2AFZ	3q23	1.4e-06	1.07e-05
FAM209B	Xq26.2	1.4e-06	1.07e-05
PHLPP2	21q21.3	1.4e-06	1.07e-05
RPL38	6q21	1.4e-06	1.08e-05
CAP1	13q13.1	1.4e-06	1.08e-05
FAM184B	13q33.1	1.4e-06	1.08e-05
PTK2	17p13.1	1.4e-06	1.09e-05
FYB1	13q31.1	1.4e-06	1.09e-05
KDM5D	10q23.31	1.4e-06	1.09e-05
NPM1P13	1p34.3	1.4e-06	1.1e-05
RPL39P38	3q21.2	1.4e-06	1.11e-05
ZNF763	4q24	1.4e-06	1.11e-05
TUBBP1	12q13.13	1.4e-06	1.11e-05
RXRG	16p13.3	1.4e-06	1.11e-05
AC104984.4	6p22.3	1.4e-06	1.12e-05
TTC39A	4q23	1.4e-06	1.12e-05
AL133243.3	20q13.31	1.5e-06	1.13e-05
SSTR1	16q22.2	1.5e-06	1.13e-05
MFSD5	17q25.1	1.5e-06	1.14e-05
RPS15AP40	1p34.2	1.5e-06	1.14e-05
PPM1M	16p11.2	1.5e-06	1.14e-05
PFDN6	4p15.32-p15.31	1.5e-06	1.14e-05
POU1F1	8q24.3	1.5e-06	1.14e-05
AP003072.3	5p13.1	1.5e-06	1.15e-05
SLC35G2	Yq11.223	1.5e-06	1.16e-05
AC018552.1	7p21.1	1.5e-06	1.16e-05
LINC01954	Xq25	1.5e-06	1.16e-05
AC015849.1	7p14.1	1.5e-06	1.16e-05
AC079305.1	20q13.13	1.5e-06	1.16e-05
IGHD2-2	19p13.11	1.5e-06	1.17e-05
IZUMO2	19p13.2	1.5e-06	1.17e-05
AC078852.2	8p12	1.5e-06	1.18e-05
DDB2	1q23.3	1.5e-06	1.18e-05
PSIP1	11q13.1	1.5e-06	1.18e-05
ANGPT2	12q13.3	1.5e-06	1.18e-05
AC008124.1	1p32.3	1.5e-06	1.19e-05
AL162171.2	14q13	1.5e-06	1.19e-05
TMEM200C	12q13.13	1.5e-06	1.19e-05
C1QL3	Xp21.1	1.6e-06	1.2e-05
NFAT5	3p21.2	1.6e-06	1.2e-05
RPEP4	16p11.2	1.6e-06	1.2e-05
PATJ	6p21.32	1.6e-06	1.2e-05
LINC01050	3p11.2	1.6e-06	1.21e-05
SETP17	1q32.1	1.6e-06	1.21e-05
AC108022.1	3q22.3	1.6e-06	1.22e-05
MB21D2	2p25.1	1.6e-06	1.22e-05
FNDC3B	14q32.33	1.6e-06	1.22e-05
AC099811.6	19q13.33	1.6e-06	1.23e-05
MOK	11p11.2	1.6e-06	1.23e-05
GPCPD1	9p22.3	1.6e-06	1.24e-05
AGAP13P	8p23.1	1.6e-06	1.24e-05
44166	1q42.13	1.6e-06	1.24e-05
ZNF101	18p11.31	1.6e-06	1.24e-05
SS18L1	10p13	1.6e-06	1.24e-05
ADAM9	16q22.1	1.6e-06	1.24e-05
MTX2	22q12.2	1.6e-06	1.24e-05
HTD2	1p31.3	1.6e-06	1.24e-05
IFNL3	13q14.11	1.6e-06	1.24e-05
AL049844.1	11q14.2	1.6e-06	1.24e-05
AC039056.2	5p13.2	1.6e-06	1.24e-05
DLEU7	3q29	1.6e-06	1.24e-05
FRMPD1	3q29	1.6e-06	1.24e-05
AL139039.3	14q22.3	1.6e-06	1.25e-05
PSEN1	3q26.31	1.6e-06	1.25e-05
SCRT1	14q32.31	1.6e-06	1.26e-05
AFG3L2	20p12.3	1.6e-06	1.26e-05
SNORA33	10q11.22	1.6e-06	1.26e-05
LINC02060	19q13.33	1.7e-06	1.26e-05
AL451069.3	1p35.3	1.7e-06	1.27e-05
RTCA-AS1	19p13.11	1.7e-06	1.27e-05
LINC01483	20q13.33	1.7e-06	1.27e-05
AC044840.1	8p11.22	1.7e-06	1.27e-05
CYP4F2	2q31.1	1.7e-06	1.27e-05
AL391005.1	3p14.3	1.7e-06	1.28e-05
CMAHP	19q13.2	1.7e-06	1.28e-05
ZNF471	11q24.2	1.7e-06	1.29e-05
AL031283.1	18p11.31	1.7e-06	1.29e-05
RTN4RL1	13q14.3	1.7e-06	1.3e-05
COL5A2	12p13.31	1.7e-06	1.3e-05
AC124017.1	9p13.2	1.7e-06	1.3e-05
LRPAP1	14q24.2	1.7e-06	1.31e-05
EEF1DP1	3q24	1.7e-06	1.31e-05
AC096708.3	8q24.3	1.7e-06	1.31e-05
ASPM	18p11.21	1.7e-06	1.31e-05
YBX3	6q23.2	1.7e-06	1.31e-05
AC008763.1	5q14.3	1.7e-06	1.32e-05
MIR600HG	1p21.2	1.7e-06	1.33e-05
FIP1L1	17q24.3	1.7e-06	1.33e-05
TMEM222	19p13.12	1.7e-06	1.33e-05
AC007318.2	6p22.3	1.8e-06	1.34e-05
IGHD	19q13.43	1.8e-06	1.34e-05
NECAP1	17p13.3	1.8e-06	1.35e-05
LACTB	2q32.2	1.8e-06	1.36e-05
ITGB5	15q23	1.8e-06	1.36e-05
MOB1B	4p16.3	1.8e-06	1.37e-05
LSM12P1	19p13.12	1.8e-06	1.37e-05
HNRNPA3P10	1q31.3	1.8e-06	1.38e-05
AC010280.1	12p13.2	1.8e-06	1.38e-05
ZNF121	2p13.2	1.8e-06	1.38e-05
AC010976.2	6p21.32	1.8e-06	1.39e-05
DNASE1L2	9q33.3	1.8e-06	1.39e-05
RPL8	4q12	1.9e-06	1.4e-05
RNA5SP449	7q22.1	1.9e-06	1.4e-05
PDGFA	1p36.11	1.9e-06	1.4e-05
DPPA4	20q13.12	1.9e-06	1.41e-05
AL513302.1	2q37.3	1.9e-06	1.41e-05
ELAVL1	14q32.33	1.9e-06	1.41e-05
CHCHD2P8	15q25.3	1.9e-06	1.42e-05
AC241585.1	1p36.33	1.9e-06	1.42e-05
PPP1R26-AS1	12p13.31	1.9e-06	1.42e-05
SPRYD7	15q22.2	1.9e-06	1.42e-05
GAPDHP45	21q21.3	1.9e-06	1.42e-05
LNCPRESS1	3q21.2	1.9e-06	1.43e-05
FAM198B-AS1	4q13.3	1.9e-06	1.43e-05
DCTN5	8p12	1.9e-06	1.43e-05
TUBG2	12q13.13	1.9e-06	1.43e-05
HRK	19p13.2	1.9e-06	1.44e-05
FAM238A	3p21.31	1.9e-06	1.45e-05
AC007216.4	13q12.12	1.9e-06	1.45e-05
LINC02197	16p13.3	1.9e-06	1.45e-05
ATP2B3	8q24.3	1.9e-06	1.45e-05
CACNA1C-IT2	18p11.22	1.9e-06	1.46e-05
EEF1A1P19	7p22.3	1.9e-06	1.46e-05
FAM196A	3q13.13	2e-06	1.47e-05
C17orf50	19p13.2	2e-06	1.47e-05
LINC00963	13q12.2	2e-06	1.47e-05
CLCP2	9q34.3	2e-06	1.47e-05
BRWD3	13q14.2	2e-06	1.47e-05
PMS1	10p13	2e-06	1.47e-05
CD6	7q22.1	2e-06	1.47e-05
AC023403.1	4q32.1	2e-06	1.48e-05
AC069431.1	16p12.2	2e-06	1.48e-05
AC006116.1	4q13.2	2e-06	1.48e-05
FUBP3	12p12.2	2e-06	1.49e-05
AC004797.1	17q21.2	2e-06	1.49e-05
RNY1	6p21.1	2e-06	1.49e-05
AL022315.1	12q24.22	2e-06	1.49e-05
APBB1IP	10p12.1	2e-06	1.49e-05
PGBD5	21q22.2	2e-06	1.5e-05
OPCML	5q13.2	2e-06	1.5e-05
TERT	Xq28	2e-06	1.5e-05
CTBP2P7	12p13.33	2e-06	1.51e-05
INPP5D	5p12	2e-06	1.51e-05
BCRP7	10q26.2	2e-06	1.51e-05
EIF6	12p13.33	2e-06	1.52e-05
AL596087.2	5q13.3	2e-06	1.52e-05
AL603766.1	17q12	2e-06	1.52e-05
AL365181.4	9q34.11	2e-06	1.52e-05
CA4	20p11.21	2.1e-06	1.54e-05
AC025186.1	13q34	2.1e-06	1.54e-05
KIF26B	Xq21.1	2.1e-06	1.54e-05
MTND3P25	2q32.2	2.1e-06	1.54e-05
ALOX12P2	11q12.2	2.1e-06	1.54e-05
AC132008.2	9q34.11-q34.12	2.1e-06	1.55e-05
C4orf46	7q36.1	2.1e-06	1.55e-05
RPS7P4	10p12.1	2.1e-06	1.55e-05
SOX11	1q42.13	2.1e-06	1.56e-05
GPR61	11q25	2.1e-06	1.56e-05
AC018638.2	5p15.33	2.1e-06	1.56e-05
AC022929.2	19q13.12	2.1e-06	1.57e-05
PITRM1-AS1	2q37.1	2.1e-06	1.57e-05
MID2	22q11.21	2.1e-06	1.57e-05
EML4	20q11.22	2.1e-06	1.58e-05
SMAD2	17q23.1	2.1e-06	1.59e-05
AC087683.2	1q44	2.1e-06	1.59e-05
CTSA	5q31.1	2.1e-06	1.59e-05
AP001207.3	17p13.1	2.2e-06	1.6e-05
ARFGEF2	6q25.1	2.2e-06	1.6e-05
DCP1B	17q12	2.2e-06	1.6e-05
B4GAT1	18p11.31	2.2e-06	1.6e-05
TMEM167B	19q13.43	2.2e-06	1.6e-05
SHPRH	4q32.1	2.2e-06	1.6e-05
AC009220.2	3p26.1	2.2e-06	1.6e-05
RN7SL153P	1p31.3	2.2e-06	1.61e-05
DEPDC5	2p25.2	2.2e-06	1.61e-05
AC024595.1	1p13.3	2.2e-06	1.61e-05
OPN3	10p15.2	2.2e-06	1.61e-05
RNU6-1121P	Xq22.3	2.2e-06	1.62e-05
ANKRD13C	2p21	2.2e-06	1.62e-05
EEFSEC	21q22.3	2.2e-06	1.62e-05
RAC1P4	7q21.3	2.2e-06	1.63e-05
NLRP12	6q26	2.2e-06	1.63e-05
ARMT1	18q21.1	2.2e-06	1.63e-05
STX17-AS1	2q11.2	2.2e-06	1.63e-05
IL36G	20q13.12	2.2e-06	1.65e-05
BMP5	20q13.13	2.3e-06	1.66e-05
ABLIM3	12p13.33	2.3e-06	1.66e-05
PCDHB6	11q13.2	2.3e-06	1.67e-05
AC010894.4	14q11.2	2.3e-06	1.67e-05
MRC1	1p13.3	2.3e-06	1.68e-05
PARP1P1	6q24.3	2.3e-06	1.68e-05
AC087477.2	5q13.2	2.3e-06	1.7e-05
AC112497.1	22q12.2-q12.3	2.3e-06	1.72e-05
AC007570.1	1q43	2.4e-06	1.73e-05
GNA15	10q25.3	2.4e-06	1.73e-05
HIST1H3H	1p31.1	2.4e-06	1.74e-05
SYDE2	3q21.3	2.4e-06	1.74e-05
AC103810.2	Xq26.3	2.4e-06	1.75e-05
LINC00880	19q13.42	2.4e-06	1.76e-05
MIR6746	6q25.1	2.4e-06	1.77e-05
AC127024.8	9q31.1	2.4e-06	1.77e-05
HSD3BP4	5q35.2	2.4e-06	1.77e-05
AC015971.1	2q14.1	2.4e-06	1.77e-05
NES	5q31.3	2.4e-06	1.77e-05
CCDC88C	6p12.1	2.4e-06	1.78e-05
AC006272.2	5q32	2.4e-06	1.79e-05
AL132765.2	5q31.3	2.4e-06	1.79e-05
SSTR3	10p12.33	2.5e-06	1.8e-05
AC116003.3	13q34	2.5e-06	1.8e-05
IGKV1OR9-2	1p31.1	2.5e-06	1.81e-05
AL022341.1	2q24.2	2.5e-06	1.82e-05
C19orf71	1p36.33	2.5e-06	1.83e-05
AC007686.3	19p13.3	2.5e-06	1.84e-05
RNF141	6p22.1	2.5e-06	1.84e-05
IGKV2-30	1p22.3	2.5e-06	1.85e-05
AL450992.2	3q25.31	2.5e-06	1.86e-05
FDPSP7	11q12.2	2.5e-06	1.86e-05
RPL10	1p12	2.6e-06	1.87e-05
XIAP-AS1	1q23.1	2.6e-06	1.88e-05
LINC01358	14q32.11-q32.12	2.6e-06	1.89e-05
AL391987.4	19q13.2	2.6e-06	1.9e-05
STIMATE	22q13.1	2.6e-06	1.9e-05
HMGN3P1	12q13.12	2.6e-06	1.9e-05
ZNF197	9q22.2	2.6e-06	1.9e-05
MTHFD1	9p12	2.6e-06	1.9e-05
ITGAE	19p13.3	2.6e-06	1.91e-05
KRT20	11p15.3	2.6e-06	1.93e-05
TYRO3P	2p11.2	2.7e-06	1.93e-05
TTC3	Xq28	2.7e-06	1.93e-05
TMTC1	7q11.23	2.7e-06	1.94e-05
LINC00942	9q31.2	2.7e-06	1.94e-05
AC068620.2	Xq28	2.7e-06	1.94e-05
LINC01484	3p24.2	2.7e-06	1.94e-05
RPL4P1	19q13.2	2.7e-06	1.94e-05
INAVA	Xq25	2.7e-06	1.94e-05
MIR193BHG	1p32.1	2.7e-06	1.95e-05
STK35	14q32.33	2.7e-06	1.96e-05
DPEP3	11p15.3	2.7e-06	1.96e-05
AL596442.2	3p21.1	2.7e-06	1.96e-05
THAP7	22q13.2	2.7e-06	1.97e-05
AC099535.1	1q21.3	2.7e-06	1.97e-05
YTHDF3-AS1	3p21.31	2.7e-06	1.97e-05
CNRIP1	14q23.3	2.7e-06	1.97e-05
HTATIP2	3q28	2.7e-06	1.98e-05
LINC02008	2p24.3	2.7e-06	1.98e-05
COL20A1	1p35.2	2.7e-06	1.98e-05
AL353588.1	17p13.2	2.7e-06	1.99e-05
ELFN1-AS1	7q22.1	2.7e-06	1.99e-05
AP000866.6	12q21.2	2.7e-06	1.99e-05
AL078590.3	17q21.2	2.8e-06	2e-05
C1orf158	15q24.2	2.8e-06	2.01e-05
AL365217.1	21q22.13	2.8e-06	2.02e-05
LY86-AS1	12p11.22	2.8e-06	2.02e-05
AC233968.1	12p13.33	2.8e-06	2.03e-05
AL157400.2	5q35.2	2.8e-06	2.03e-05
GABRB2	14q11.2	2.8e-06	2.03e-05
MOG	1q32.1	2.8e-06	2.03e-05
GPR89B	16p13.12	2.8e-06	2.04e-05
TMEM256	20p13	2.8e-06	2.04e-05
KSR1	16q22.1	2.8e-06	2.04e-05
AL157400.4	5q21.1	2.8e-06	2.04e-05
PRPF40B	22q11.21	2.8e-06	2.06e-05
PYY	8q12.3	2.9e-06	2.06e-05
AF111167.1	2p14	2.9e-06	2.06e-05
AC005391.1	11p15.1	2.9e-06	2.07e-05
ZNF793	3p12.2	2.9e-06	2.08e-05
PIGFP1	20q13.33	2.9e-06	2.08e-05
SNORA14B	7p22.3	2.9e-06	2.09e-05
CENPS	1p36.21	2.9e-06	2.1e-05
CENPF	5q23.2	2.9e-06	2.11e-05
GUSBP1	6p25.1	2.9e-06	2.11e-05
DPF1	1q25.1	2.9e-06	2.11e-05
AP4E1	5q34	2.9e-06	2.12e-05
ZNF667-AS1	6p22.1	3e-06	2.12e-05
AL356585.2	1q21.2	3e-06	2.13e-05
BCL6	17p13.1	3e-06	2.13e-05
AC066613.1	17q11.2	3e-06	2.14e-05
DDX18	16q21	3e-06	2.15e-05
AC091057.1	12q13.12	3e-06	2.16e-05
LINC01343	17q21.2	3e-06	2.16e-05
DHX38	17q21.31	3e-06	2.17e-05
AC131009.1	19q13.12	3e-06	2.19e-05
PPM1H	5q35.3	3.1e-06	2.19e-05
ZNF784	17q24.1	3.1e-06	2.19e-05
AC005821.1	1q42.3	3.1e-06	2.19e-05
AC127496.3	16q24.3	3.1e-06	2.2e-05
YIPF2	20q13.33	3.1e-06	2.2e-05
AC092127.1	1p36.22	3.1e-06	2.2e-05
EIF2B1	17q25.3	3.1e-06	2.2e-05
AP000925.1	1q41	3.1e-06	2.2e-05
AC095041.1	5p14.3	3.1e-06	2.2e-05
CCL4L2	18q12.2	3.1e-06	2.21e-05
AC129492.6	19q13.2	3.1e-06	2.21e-05
DIS3L2	7q36.3	3.1e-06	2.21e-05
TMEM65	15q21.2	3.1e-06	2.22e-05
H2AFZP1	19q13.43	3.1e-06	2.22e-05
UBE2L4	3q27.3	3.1e-06	2.24e-05
TACO1	Xq26.3	3.1e-06	2.25e-05
CD163L1	2q14.1	3.1e-06	2.25e-05
PLA2R1	1p34.3	3.1e-06	2.25e-05
RPL21P28	16q22.2	3.1e-06	2.25e-05
SUPT3H	3p21.31	3.2e-06	2.25e-05
FAM163A	11q14.3	3.2e-06	2.26e-05
AL161742.1	12q14.1-q14.2	3.2e-06	2.26e-05
LINC00674	19q13.42	3.2e-06	2.27e-05
RSPH10B	19p13.2	3.2e-06	2.28e-05
ACY1	12q24.31	3.2e-06	2.28e-05
BSN-AS2	17q12	3.2e-06	2.29e-05
IL27RA	2q37.1	3.2e-06	2.3e-05
AC002306.1	8q24.13	3.2e-06	2.3e-05
PTOV1-AS2	21q22.3	3.2e-06	2.3e-05
AC004918.1	9p13.3	3.2e-06	2.3e-05
AQP2	19p13.2	3.2e-06	2.3e-05
MLNR	17q11.2	3.2e-06	2.3e-05
RASGRP4	17q23.3	3.2e-06	2.3e-05
SLC30A5	12p13.31	3.2e-06	2.3e-05
CERKL	1q32.2	3.2e-06	2.3e-05
IFI35	2q23-q24	3.2e-06	2.3e-05
RNASEH2A	1q32.3	3.2e-06	2.31e-05
AC016575.1	6p21.1	3.3e-06	2.31e-05
AC007038.2	1q25.2	3.3e-06	2.31e-05
DSG3	3q13.31	3.3e-06	2.33e-05
CIRBP-AS1	17q24.2	3.3e-06	2.34e-05
AL022345.3	11p15.5	3.3e-06	2.35e-05
TP53BP2	22q13.2	3.3e-06	2.35e-05
AC087623.2	7p22.1	3.3e-06	2.35e-05
AMMECR1L	3p21.2	3.3e-06	2.36e-05
PGLYRP1	13q32.3	3.3e-06	2.36e-05
C1orf216	7p12.3	3.3e-06	2.37e-05
AL031709.1	3p21.31	3.3e-06	2.37e-05
MRPS5	19p13.12	3.3e-06	2.37e-05
PUDP	19q13.33	3.4e-06	2.38e-05
MORN3	12q13.12	3.4e-06	2.39e-05
KLHDC8B	13q14.2	3.4e-06	2.39e-05
AL391121.1	19q13.2	3.4e-06	2.39e-05
PCNP	5q13.1-q13.2	3.4e-06	2.39e-05
KRT18P55	2q31.3	3.4e-06	2.4e-05
ESYT2	17q21.31	3.4e-06	2.4e-05
HNRNPH3	19p13.13	3.4e-06	2.4e-05
ENO1-AS1	18q12.1	3.4e-06	2.41e-05
MCM7	7p22.1	3.4e-06	2.41e-05
GSTA8P	19p13.3	3.4e-06	2.41e-05
AL133338.1	1q41	3.4e-06	2.42e-05
AL031719.2	Xq28	3.4e-06	2.42e-05
RPS3AP25	2q14.3	3.4e-06	2.42e-05
SEZ6L	19q13.32	3.4e-06	2.42e-05
KCTD17	1p34.3	3.4e-06	2.42e-05
AC135050.4	4q21.1	3.4e-06	2.43e-05
CYP3A4	2q11.1	3.4e-06	2.43e-05
RPLP1	14q11.2	3.4e-06	2.43e-05
AL160314.2	Xp22.31	3.4e-06	2.43e-05
LINC01823	3q23	3.5e-06	2.44e-05
OR1H1P	12q24.31	3.5e-06	2.44e-05
REEP4	3p21.31	3.5e-06	2.44e-05
TMCC3	3q12.3	3.5e-06	2.44e-05
HLA-DMA	17q11.2	3.5e-06	2.45e-05
IL21-AS1	7q36.3	3.5e-06	2.46e-05
GSE1	10q21.3	3.5e-06	2.47e-05
AC025262.1	12q23.3	3.5e-06	2.47e-05
HEBP1	1p36.23	3.5e-06	2.47e-05
EIF4G2	7q22.1	3.5e-06	2.48e-05
OCEL1	6p12.2	3.5e-06	2.48e-05
AKR1B15	6q23.2	3.6e-06	2.5e-05
EXTL1	7q21.3	3.6e-06	2.51e-05
AC096536.1	22q12.1	3.6e-06	2.51e-05
DZIP3	22q12.3	3.6e-06	2.51e-05
KLF4	14q31.1	3.6e-06	2.52e-05
WDR43	7q22.1	3.6e-06	2.53e-05
TBC1D7	15q23	3.6e-06	2.53e-05
DEFB1	2q14.3	3.6e-06	2.54e-05
TFDP1	9q33.2	3.6e-06	2.54e-05
DNAH14	8p21.3	3.6e-06	2.54e-05
ERBB2	12q22	3.6e-06	2.54e-05
AC025280.2	6p21.32	3.6e-06	2.54e-05
USP2	4q27	3.6e-06	2.54e-05
AL138878.2	16q24.1	3.7e-06	2.57e-05
KLHL28	11q25	3.7e-06	2.57e-05
AC010654.1	12p13.1	3.7e-06	2.57e-05
ASS1P5	11p15.4	3.7e-06	2.58e-05
AC007823.1	19p13.11	3.7e-06	2.58e-05
SLC35F6	17q25.1	3.7e-06	2.59e-05
ALOXE3	7q33	3.7e-06	2.59e-05
NKTR	3q24	3.7e-06	2.62e-05
TFAP2A	1p36.11	3.8e-06	2.62e-05
PRSS37	3q13.13	3.8e-06	2.63e-05
CD160	9q31.2	3.8e-06	2.63e-05
RIN3	8p21.2	3.8e-06	2.63e-05
AP002784.2	2p23.2	3.8e-06	2.63e-05
ESD	6p24.1	3.8e-06	2.63e-05
DENND4C	6q14.1	3.8e-06	2.64e-05
RPL22P3	8p23.1	3.8e-06	2.64e-05
BBS5	13q34	3.8e-06	2.64e-05
HMG20B	1q42.12	3.8e-06	2.64e-05
PCOLCE-AS1	11p15.4	3.8e-06	2.65e-05
AC084368.1	17q12	3.8e-06	2.65e-05
AC116348.1	11q23.3	3.8e-06	2.65e-05
AC073263.2	12q23.3	3.8e-06	2.67e-05
HGSNAT	14q21.2	3.8e-06	2.67e-05
AC087362.1	Xq23	3.8e-06	2.68e-05
AP006289.1	2p23.3	3.9e-06	2.68e-05
AL133163.3	17p13.1	3.9e-06	2.69e-05
AL034417.2	3p22.1	3.9e-06	2.69e-05
LINC00173	6p24.3	3.9e-06	2.69e-05
GALNT6	3q23	3.9e-06	2.69e-05
ANKRD18A	7q34	3.9e-06	2.7e-05
MTF2	1q21.1	3.9e-06	2.71e-05
CXCR2	14q32.12	3.9e-06	2.71e-05
PRDX2P1	13q14.2	3.9e-06	2.71e-05
LINC01771	9p22.1	3.9e-06	2.72e-05
WNK4	1p36.13	3.9e-06	2.72e-05
TRMT112P3	2q31.1	3.9e-06	2.72e-05
INPP1	19p13.3	3.9e-06	2.72e-05
LINC01395	7q22.1	3.9e-06	2.72e-05
FAM221B	6q12	3.9e-06	2.73e-05
RNU6-137P	8p11.21-p11.1	4e-06	2.74e-05
RPL36AP41	9p13.3	4e-06	2.76e-05
AL390198.1	13q33.3	4e-06	2.76e-05
MOSPD1	1p36.12	4e-06	2.76e-05
FGF18	12q24.22	4e-06	2.78e-05
DRD5	12q13.13	4e-06	2.79e-05
AL122010.1	9p13.1	4e-06	2.79e-05
ACOXL-AS1	1p22.1	4.1e-06	2.81e-05
ERVV-1	2q35	4.1e-06	2.81e-05
AC097713.1	16q21	4.1e-06	2.81e-05
AC073592.8	13q12.3	4.1e-06	2.83e-05
EXD1	1p32.3	4.1e-06	2.84e-05
TMEM38A	17q21.2	4.1e-06	2.84e-05
FKBP6	17q23.2	4.1e-06	2.84e-05
AC005280.1	2q32.2	4.1e-06	2.85e-05
ADRA2A	11q24.3	4.1e-06	2.85e-05
ELF5	1q21.3	4.1e-06	2.85e-05
AL138760.1	13q12.11	4.1e-06	2.86e-05
TMPRSS11F	11p15.5	4.1e-06	2.86e-05
PPIB	9p13.3	4.2e-06	2.87e-05
RPL10P6	7q36.3	4.2e-06	2.87e-05
AC023043.4	2p21	4.2e-06	2.88e-05
MYL12A	12q14.2	4.2e-06	2.88e-05
AC005306.1	8q22.3	4.2e-06	2.89e-05
LIPN	Xq26.3	4.2e-06	2.9e-05
ROCK1P1	6p21.32	4.2e-06	2.91e-05
TLR12P	5q35.1	4.2e-06	2.91e-05
PIP5K1C	4p16.1	4.2e-06	2.91e-05
ASTE1	2q13	4.2e-06	2.91e-05
TMEM136	19q13.41	4.2e-06	2.92e-05
ECHS1	15q15.1	4.3e-06	2.95e-05
TTC36	19p13.11	4.3e-06	2.95e-05
RAPGEF4	7q11.23	4.3e-06	2.95e-05
SLC26A9	17q21.2	4.3e-06	2.96e-05
AL138689.1	10q25.2	4.3e-06	2.97e-05
DGCR8	11p13	4.3e-06	2.97e-05
ZMYND15	4q13.2	4.3e-06	2.98e-05
SEMA6B	15q22.31	4.3e-06	2.98e-05
DDIT3	2q35	4.3e-06	2.98e-05
DEDD2	18p11.31	4.4e-06	3e-05
AC012170.3	22q11.1	4.4e-06	3e-05
AL137802.2	1p36.23	4.4e-06	3.01e-05
SRP14P3	10q23.31	4.4e-06	3.01e-05
TPTE2P3	18p11.32	4.4e-06	3.02e-05
LASP1	1p35.1	4.4e-06	3.02e-05
SFI1	19p13.3	4.4e-06	3.03e-05
AL731577.2	2q37.3	4.4e-06	3.04e-05
AIPL1	3q22.1	4.5e-06	3.05e-05
LINC01387	11q23.3	4.5e-06	3.07e-05
FAM220A	2q24.1	4.5e-06	3.08e-05
CHST12	10q26.3	4.5e-06	3.09e-05
ATM	11q23.3	4.5e-06	3.09e-05
AC068707.1	2q31.1	4.5e-06	3.1e-05
MRPL55	1q32.1	4.5e-06	3.1e-05
TMEM161A	22q11.21	4.5e-06	3.11e-05
RBPMS2	6p22.1	4.6e-06	3.12e-05
GNRH2	17p13.2	4.6e-06	3.13e-05
ACSBG2	19p13.3	4.6e-06	3.14e-05
MRGPRF-AS1	12q13.3	4.6e-06	3.15e-05
AC025588.1	5q23.1	4.6e-06	3.15e-05
DIS3L	19q13.2	4.6e-06	3.15e-05
RF00568	17q21.33	4.7e-06	3.19e-05
AL022313.2	13q14.3	4.7e-06	3.19e-05
AC104058.1	5p13.2	4.7e-06	3.19e-05
CT62	17q12	4.7e-06	3.19e-05
AC005837.1	22q12.2	4.7e-06	3.19e-05
AC109587.1	17p13.2	4.7e-06	3.19e-05
AC097468.1	18p11.31	4.7e-06	3.2e-05
PHLDA2	3p25.1	4.7e-06	3.21e-05
SH3D21	7p22.1	4.7e-06	3.21e-05
PHOSPHO2	7p22.3	4.7e-06	3.21e-05
TLE4	11q22.3	4.7e-06	3.22e-05
HHATL	1q42.13	4.7e-06	3.22e-05
FAM102B	7q21.2	4.7e-06	3.23e-05
PCDH9	19p13.11	4.8e-06	3.24e-05
AL590729.1	15q22.31	4.8e-06	3.24e-05
CX3CR1	20p13	4.8e-06	3.24e-05
RPL7AP66	19p13.3	4.8e-06	3.25e-05
FAM174A	11q13.3	4.8e-06	3.25e-05
B3GALT4	15q22.31	4.8e-06	3.26e-05
SRPK3	7q11.23	4.8e-06	3.26e-05
HPSE	10q23.2	4.8e-06	3.26e-05
LIPH	19p13.11	4.8e-06	3.27e-05
KCNE2	15q23	4.9e-06	3.3e-05
SDS	19q13.33	4.9e-06	3.3e-05
SCGB1A1	11p15.4	4.9e-06	3.32e-05
AC018697.1	1p34.3	4.9e-06	3.33e-05
FTH1P5	2q31.1	4.9e-06	3.33e-05
P2RY13	9q21.31	4.9e-06	3.33e-05
AC010978.1	6q13	4.9e-06	3.33e-05
TRIM5	3p22.1	4.9e-06	3.33e-05
AC092140.1	1p13.3	4.9e-06	3.33e-05
MEA1	17p12	4.9e-06	3.33e-05
FTH1P10	13q21.32	4.9e-06	3.33e-05
PNPLA3	3p22.2	4.9e-06	3.33e-05
PATZ1	18q12.2	4.9e-06	3.33e-05
RN7SL806P	5q21.1	4.9e-06	3.33e-05
PITPNM2	8q24.3	4.9e-06	3.33e-05
AL713922.2	6p21.32	5e-06	3.36e-05
TRIM8	Xq28	5e-06	3.36e-05
AC002059.1	4q21.23	5e-06	3.37e-05
LINC01632	3q27.2	5e-06	3.38e-05
ATL1	5q31.3	5e-06	3.38e-05
AC024884.1	Xq22.1	5e-06	3.38e-05
SOWAHD	4p16.3	5e-06	3.4e-05
FBP2	21q22.11	5.1e-06	3.41e-05
NAV1	12q24.13	5.1e-06	3.42e-05
PDE8B	7q11.21	5.1e-06	3.42e-05
AC017100.1	10q23.2	5.1e-06	3.42e-05
PSMD8P1	11q12.3	5.1e-06	3.43e-05
AC097372.3	6p12.3	5.1e-06	3.43e-05
MTO1	3q25.1	5.1e-06	3.44e-05
LINC00939	11p15.4	5.1e-06	3.44e-05
PACRG-AS1	6p21.1	5.1e-06	3.47e-05
AMBP	5p15.1	5.2e-06	3.47e-05
LTBP1	4p12	5.2e-06	3.47e-05
GDPD4	22q13.31	5.2e-06	3.48e-05
LINC00663	22q12.2	5.2e-06	3.48e-05
C6orf99	8p11.21	5.2e-06	3.48e-05
AC010536.1	12q24.31	5.2e-06	3.48e-05
LINC00384	10q24.32	5.2e-06	3.52e-05
MRPL50P2	1q21.1	5.3e-06	3.53e-05
DDX50P2	14q22.1	5.3e-06	3.54e-05
PCSK1N	Xq24	5.3e-06	3.56e-05
LRWD1	9q22.32	5.3e-06	3.56e-05
GHRH	19p13.3	5.3e-06	3.56e-05
IL1RL2	15q26.1	5.3e-06	3.56e-05
WRNIP1	1q32.1	5.3e-06	3.56e-05
PLP2	5q13.3	5.3e-06	3.58e-05
LCN1P1	9q33.1	5.3e-06	3.58e-05
GLTPD2	1q21.3	5.3e-06	3.58e-05
KLHL38	6q13	5.3e-06	3.58e-05
NGF	14q32.33	5.4e-06	3.59e-05
KCTD9P6	12q24.32	5.4e-06	3.59e-05
IGFL1	14q32.11	5.4e-06	3.6e-05
AC105053.1	6q26	5.4e-06	3.61e-05
FLNC	9q32	5.4e-06	3.61e-05
OBSCN	2p22.3	5.4e-06	3.64e-05
RPS6KA5	11q13.5	5.4e-06	3.64e-05
VIM-AS1	19p13.11	5.5e-06	3.65e-05
SHISA5	6q25.3	5.5e-06	3.66e-05
CAPZA2	1p31.1	5.5e-06	3.67e-05
SRRM1	13q12.3	5.5e-06	3.67e-05
RAD50	10q26.11	5.5e-06	3.67e-05
AC104634.1	2q33.2	5.5e-06	3.67e-05
AL021918.1	3q25.2	5.5e-06	3.68e-05
MYLKP1	8q24.12	5.5e-06	3.69e-05
GPR37L1	13q22.3	5.5e-06	3.7e-05
TMEM14EP	Xp11.23	5.6e-06	3.73e-05
ZDHHC20P4	7q22.1	5.6e-06	3.73e-05
HOXC8	20q11.23	5.6e-06	3.73e-05
AL121992.1	2q12.1	5.6e-06	3.74e-05
VPS26A	6p25.2	5.6e-06	3.74e-05
IL36RN	Xp11.23	5.6e-06	3.75e-05
AL391807.1	9q34.2	5.7e-06	3.78e-05
GPR135	17p13.2	5.7e-06	3.78e-05
OR52B3P	8q24.13	5.7e-06	3.78e-05
PTPN2	1p13.2	5.7e-06	3.79e-05
ARHGAP25	8p12	5.7e-06	3.79e-05
ASPG	19q13.32	5.7e-06	3.81e-05
AL590999.1	7q32.1	5.7e-06	3.82e-05
APC	1q42.13	5.7e-06	3.82e-05
PNCK	14q32.11	5.7e-06	3.83e-05
RN7SL510P	10p13	5.8e-06	3.84e-05
IGHV1-2	3p21.31	5.8e-06	3.86e-05
AC006254.2	4q21.1	5.8e-06	3.86e-05
DSC3	7q31.2	5.8e-06	3.87e-05
TEX9	1p36.11	5.8e-06	3.87e-05
MAIP1	5q31.1	5.8e-06	3.87e-05
CCL8	3p12.3	5.8e-06	3.88e-05
POLD2P1	1q32.1	5.8e-06	3.88e-05
AL121987.2	3q25.2	5.8e-06	3.88e-05
IL17C	13q21.33	5.8e-06	3.88e-05
CABYR	12q13.13	5.8e-06	3.88e-05
RN7SL396P	10q22.1	5.9e-06	3.89e-05
THNSL1	2q14.1	5.9e-06	3.89e-05
Z94721.1	1p33	5.9e-06	3.89e-05
DNPH1	14q23.1	5.9e-06	3.9e-05
AC015914.2	17q21.2	5.9e-06	3.9e-05
LINC01956	17q25.3	5.9e-06	3.9e-05
GRID1-AS1	11p15.4	5.9e-06	3.91e-05
DHX33	18p11.21	5.9e-06	3.91e-05
ACTL6B	2p13.3	5.9e-06	3.92e-05
LST1	14q32.33	5.9e-06	3.93e-05
AC024293.1	16q11.2	5.9e-06	3.93e-05
HLA-P	5q22.2	6e-06	3.96e-05
OSBPL6	Xq28	6e-06	3.96e-05
RPL7P20	15q24.2	6e-06	3.97e-05
ZDBF2	14q32.33	6e-06	3.98e-05
SLC6A15	18q12.1	6e-06	3.98e-05
TRPC4AP	18q12.1	6e-06	3.99e-05
PCSK1	15q21.3	6e-06	4e-05
RIMKLB	2q33.1	6e-06	4e-05
AC114546.1	16p13.3	6.1e-06	4.04e-05
FOXJ2	17q12	6.1e-06	4.04e-05
SPRR1B	5q15	6.1e-06	4.05e-05
WNT8B	16q24.2	6.1e-06	4.05e-05
UCHL5	18q11.2	6.1e-06	4.06e-05
AC068657.1	7p14.3	6.2e-06	4.08e-05
PRR13P3	8q24.12	6.2e-06	4.08e-05
AC093159.1	10p12.1	6.2e-06	4.09e-05
CCDC68	14q32.33	6.2e-06	4.1e-05
HNRNPA3P2	6p21.1	6.2e-06	4.12e-05
AC006115.1	2q14.2	6.3e-06	4.12e-05
SLC6A13	10q23.1	6.3e-06	4.12e-05
YEATS2-AS1	17p13.2	6.3e-06	4.14e-05
AL359182.2	7q22.1	6.3e-06	4.14e-05
AL109918.3	6p21.33	6.3e-06	4.14e-05
LINC01664	6p22.1	6.3e-06	4.16e-05
LINC01833	2q31.2	6.3e-06	4.17e-05
IGKV5-2	5q34	6.4e-06	4.19e-05
ZNF503	2q33.3	6.4e-06	4.19e-05
HAUS1	11q12.1	6.4e-06	4.19e-05
AC011503.2	12q21.31	6.4e-06	4.2e-05
AL135791.1	20q11.22	6.4e-06	4.2e-05
SNORA65	5q15	6.4e-06	4.2e-05
LIF-AS1	12p13.31	6.4e-06	4.2e-05
LINC00526	22q11.21-q11.22	6.4e-06	4.21e-05
POLB	12p13.31	6.4e-06	4.22e-05
FAM13A	1q21.3	6.4e-06	4.24e-05
AL513325.1	10q24.31	6.5e-06	4.25e-05
C1QTNF1	1q31.2	6.5e-06	4.25e-05
COL4A2	11q23.3	6.5e-06	4.26e-05
AC133555.4	18q21.2	6.5e-06	4.29e-05
THAP12P7	20q11.23	6.5e-06	4.3e-05
LCOR	12q15	6.6e-06	4.3e-05
RPS27AP12	12p13.33	6.6e-06	4.31e-05
RBM38	3q27.1	6.6e-06	4.32e-05
VASH2	19q13.32	6.6e-06	4.34e-05
AC008063.1	11q12.3	6.7e-06	4.39e-05
PAIP2B	22q11.1	6.7e-06	4.39e-05
SOX8	2p21	6.7e-06	4.39e-05
FLT4	2p11.2	6.7e-06	4.41e-05
PKDREJ	10q22.2	6.8e-06	4.42e-05
AC016735.1	18q21.1	6.8e-06	4.44e-05
CDKN1B	9q33.3	6.8e-06	4.46e-05
KLK1	22q12.2	6.8e-06	4.46e-05
AC009054.2	18p11.31	6.8e-06	4.47e-05
AC007790.1	5q12.3	6.8e-06	4.47e-05
VPS33B	8p11.21	6.8e-06	4.47e-05
ZNF780B	4q22.1	6.9e-06	4.48e-05
BNC2-AS1	17q25.3	6.9e-06	4.49e-05
RAD51C	12p12.3	6.9e-06	4.5e-05
ACAD11	13q34	6.9e-06	4.5e-05
SLC16A9	Xp21.2	6.9e-06	4.51e-05
ACTG1	8q21.13	6.9e-06	4.52e-05
AC010331.1	10q24.1	7e-06	4.53e-05
ACP6	Xq13.2	7e-06	4.53e-05
AC092809.4	7q36.3	7e-06	4.53e-05
KDM2B	20q13.31	7e-06	4.54e-05
FGD5-AS1	10q26.13	7e-06	4.56e-05
AC116347.1	1q32.3	7e-06	4.56e-05
FER1L4	2p13.3	7e-06	4.56e-05
CDH24	16p13.3	7e-06	4.59e-05
SLC7A8	5q35.3	7e-06	4.59e-05
LINC02526	22q13.31	7.1e-06	4.59e-05
TCEAL3	1p22.3	7.1e-06	4.59e-05
RNU6-312P	20q13.2	7.1e-06	4.59e-05
MTCO1P12	12p13.1	7.1e-06	4.6e-05
AL596325.1	19q13.33	7.1e-06	4.61e-05
GOSR2	15q26.1	7.1e-06	4.62e-05
CCL18	19q13.2	7.1e-06	4.62e-05
MARCO	12q24.31	7.1e-06	4.62e-05
CRHR2	9p22.2	7.2e-06	4.65e-05
POLE3	17q22	7.2e-06	4.66e-05
AL008707.1	3q22.1	7.2e-06	4.67e-05
AC091488.1	10q21.2	7.2e-06	4.68e-05
PTEN	17q25.1	7.2e-06	4.68e-05
ZCCHC17	10q23.32	7.2e-06	4.69e-05
AL033384.1	17q25.3	7.2e-06	4.7e-05
TNIP2	1q21.2	7.3e-06	4.71e-05
MAST2	12q24.31	7.3e-06	4.74e-05
DRAXIN	3p25.1	7.3e-06	4.75e-05
GCFC2	12q23.1	7.3e-06	4.75e-05
RPL21P54	20q11.22	7.3e-06	4.76e-05
AC092757.2	14q11.2	7.4e-06	4.76e-05
TPP1	14q11.2	7.4e-06	4.77e-05
RYR2	6q21	7.4e-06	4.77e-05
MAATS1	8p21.3	7.4e-06	4.78e-05
DNAH12	Xq22.2	7.4e-06	4.8e-05
SLC2A4	2q33.1	7.5e-06	4.82e-05
EVC	1p36.33	7.5e-06	4.82e-05
PTPRE	17q21.32	7.5e-06	4.84e-05
AC008637.1	17q12	7.5e-06	4.86e-05
PHBP3	2q14.2	7.5e-06	4.86e-05
SLC35E3	4q31.21	7.5e-06	4.86e-05
SLC22A7	7p14.3	7.5e-06	4.86e-05
PSMD5	9q32	7.5e-06	4.87e-05
EPB41L4A-AS1	10q23.31	7.6e-06	4.9e-05
TMEM45B	1p35.2	7.6e-06	4.9e-05
CASC9	2q12.2	7.6e-06	4.91e-05
ROPN1B	4p16.3	7.6e-06	4.91e-05
ID2	8q13.3	7.6e-06	4.91e-05
HEATR3	1p34.1	7.6e-06	4.93e-05
AP000350.6	1p36.22	7.7e-06	4.93e-05
STK24P1	19q13.33	7.7e-06	4.94e-05
AP006216.1	2q32.2	7.7e-06	4.95e-05
RPSAP46	2p12	7.7e-06	4.96e-05
DUS2	5p13.2	7.7e-06	4.96e-05
AC021016.3	11p15.4	7.7e-06	4.98e-05
FCGR2B	16q22.1	7.7e-06	4.98e-05
COL5A3	1q43	7.7e-06	4.98e-05
AC079779.2	3q13.33	7.8e-06	4.99e-05
HACD4	3p14.3	7.8e-06	4.99e-05
MGRN1	17p13.1	7.8e-06	4.99e-05
HNRNPCP4	4p16.2	7.8e-06	5e-05
TMEM88B	10p15.1	7.8e-06	5e-05
SNORA22	12q24.31	7.8e-06	5.01e-05
ARIH2OS	14q23.1	7.8e-06	5.01e-05
AC009126.1	10q26.2	7.8e-06	5.01e-05
AC016831.1	1p32.1	7.8e-06	5.02e-05
SENP1	12q15	7.8e-06	5.02e-05
MIR544B	6p21.1	7.8e-06	5.03e-05
TNFRSF13C	9q33.2	7.9e-06	5.06e-05
FGF22	13q12.13	7.9e-06	5.06e-05
FAM135A	Xq28	7.9e-06	5.06e-05
ADAMTS3	5q22.1	7.9e-06	5.07e-05
SETP8	11q24.3	8e-06	5.1e-05
AC073487.1	22q13.33	8e-06	5.1e-05
RAD21	8q21.13	8e-06	5.11e-05
AC010729.1	3q21.2	8e-06	5.12e-05
AL139286.2	2p25.1	8e-06	5.12e-05
RPS6KA2	16q12.1	8e-06	5.13e-05
SSTR5-AS1	Xq26.3	8.1e-06	5.16e-05
CKLF-CMTM1	7q22.1	8.1e-06	5.17e-05
MAGEA12	16q22.1	8.1e-06	5.18e-05
HMGA2	1q23.3	8.1e-06	5.21e-05
ST20-AS1	19p13.2	8.2e-06	5.22e-05
PA2G4P1	9p21.3	8.2e-06	5.26e-05
LRCH1	16p13.3	8.2e-06	5.26e-05
AADACP1	16p13.13	8.2e-06	5.26e-05
C11orf54	1p36.33	8.2e-06	5.26e-05
CICP5	7q11.21	8.2e-06	5.26e-05
ZNF69	3p21.31	8.2e-06	5.27e-05
SLC4A4	15q24.1	8.3e-06	5.31e-05
CBX3P5	12q13.11	8.4e-06	5.34e-05
FNDC3A	3q21.2	8.4e-06	5.35e-05
MFAP1	22q13.2	8.4e-06	5.35e-05
MYH7B	19p13.3	8.4e-06	5.35e-05
TGIF2-C20orf24	6q13	8.4e-06	5.36e-05
MITD1	4q13.3	8.4e-06	5.36e-05
AC118658.1	Xq23	8.4e-06	5.36e-05
CR382285.1	8q24.11	8.4e-06	5.36e-05
CD27-AS1	6q27	8.6e-06	5.47e-05
YWHAH	17q25.3	8.6e-06	5.48e-05
TM4SF19	16p13.3	8.6e-06	5.48e-05
OPRK1	16q21	8.6e-06	5.48e-05
TXNRD2	Xq28	8.6e-06	5.49e-05
ACAT2	11p15.5	8.6e-06	5.5e-05
GNAO1	12q14.3	8.6e-06	5.5e-05
ALLC	15q25.1	8.7e-06	5.51e-05
NANOS2	17p13.3	8.7e-06	5.53e-05
HNRNPA1P38	Xq24	8.7e-06	5.53e-05
ZNF304	13q14.13-q14.2	8.7e-06	5.54e-05
NAV2	3q25.1	8.7e-06	5.54e-05
AC011773.3	11q21	8.7e-06	5.54e-05
ZNF521	1q42.11	8.8e-06	5.56e-05
AL034349.1	19p13.2	8.8e-06	5.58e-05
CENPBD1	12q14.3	8.8e-06	5.59e-05
UBE2D3P1	4q13.3	8.8e-06	5.6e-05
AL662844.4	12q22	8.9e-06	5.64e-05
AC233964.1	13q14.2	8.9e-06	5.64e-05
AC093525.9	15q15.3	8.9e-06	5.65e-05
AC106786.2	20q11.22	8.9e-06	5.67e-05
AC018470.1	20q11.23	9e-06	5.69e-05
IL13RA2	2q11.2	9e-06	5.7e-05
EML2	6p22.1	9e-06	5.72e-05
JAZF1	19p13.3	9.1e-06	5.75e-05
RPL23AP67	12p13.31	9.1e-06	5.76e-05
AP1S2	22q12.3	9.1e-06	5.76e-05
GMIP	3q29	9.1e-06	5.77e-05
ISL1	2q12-q14	9.1e-06	5.78e-05
ARL11	8q11.23	9.1e-06	5.79e-05
AC126615.2	22q11.21	9.2e-06	5.79e-05
RPL3P10	6q25.3	9.2e-06	5.81e-05
AC007066.2	12q13.13	9.2e-06	5.81e-05
AC005954.1	16q13	9.2e-06	5.82e-05
LCE1C	2p25.3	9.2e-06	5.82e-05
AP005436.2	19q13.32	9.2e-06	5.84e-05
AL450326.1	8q24.3	9.3e-06	5.86e-05
GANAB	19q13.43	9.3e-06	5.86e-05
AC073130.2	11p15.1	9.3e-06	5.87e-05
ZNF385C	18q11.2	9.3e-06	5.88e-05
MIR133A1HG	16q24.3	9.3e-06	5.89e-05
TMEM270	20p12.3	9.3e-06	5.89e-05
AC092634.5	Xp11.23	9.3e-06	5.89e-05
AC093297.2	Xq23	9.4e-06	5.95e-05
HIST1H2AB	19q13.32	9.4e-06	5.96e-05
SCNN1B	6p21.33	9.5e-06	5.96e-05
LINC02240	7p15.2-p15.1	9.5e-06	5.96e-05
AC124916.1	12q24.33	9.5e-06	5.98e-05
DUSP5P1	Xp22.2	9.5e-06	5.99e-05
MYLK3	19p13.11	9.5e-06	5.99e-05
AC115618.3	5q11.1	9.5e-06	5.99e-05
ATP5S	13q14.2	9.5e-06	5.99e-05
MIR6859-4	8p11.22	9.5e-06	6.01e-05
FAM53A	1q21.3	9.6e-06	6.02e-05
IFI27L2	11q12.3	9.6e-06	6.03e-05
AL669831.4	10q22.2	9.6e-06	6.05e-05
AC009229.3	17q21.2	9.6e-06	6.05e-05
SYCP1	18q11.2	9.7e-06	6.06e-05
ADAT3	7q11.23	9.7e-06	6.07e-05
PCDHGB1	10q24.32	9.7e-06	6.08e-05
CEP19	7p14.1	9.7e-06	6.09e-05
TBX6	2p23.2	9.7e-06	6.1e-05
OSBP	18p11.31	9.7e-06	6.1e-05
KRBA2	6p22.2	9.8e-06	6.15e-05
NNAT	16p12.2-p12.1	9.8e-06	6.15e-05
RN7SL262P	5q23.2	9.8e-06	6.16e-05
ADPRHL2	16p13.3	9.8e-06	6.16e-05
AC026470.2	1q42.13	9.9e-06	6.17e-05
AP003465.1	16q11.2	9.9e-06	6.19e-05
AP001160.1	14q21.3	9.9e-06	6.22e-05
AC108451.2	4p15.2	1e-05	6.26e-05
ZSCAN5DP	16p13.3	1e-05	6.28e-05
LINC01524	7q34	1.01e-05	6.3e-05
THAP2	10q25.1	1.01e-05	6.3e-05
AP003555.1	4p16.3	1.01e-05	6.3e-05
RN7SKP30	4q22.1	1.01e-05	6.34e-05
HM13-AS1	18q21.1	1.01e-05	6.34e-05
RN7SKP23	14q32.12	1.02e-05	6.35e-05
AL109807.1	19q13.42	1.02e-05	6.35e-05
TRIM73	1q42.3	1.02e-05	6.38e-05
NUAK1	1p13.2	1.02e-05	6.38e-05
NECTIN3	19p13.3	1.02e-05	6.39e-05
AC011465.1	5q31	1.03e-05	6.43e-05
TIAM1	3q29	1.03e-05	6.43e-05
AL358852.1	16p11.2	1.03e-05	6.45e-05
AC079944.2	11q12.1	1.04e-05	6.46e-05
UGGT2	6q14.2	1.04e-05	6.48e-05
AC083973.1	5q31.3	1.04e-05	6.48e-05
PGGT1BP2	17p13.1	1.04e-05	6.51e-05
DKK4	20q11.23	1.05e-05	6.51e-05
HNRNPA3	Xp11.23	1.05e-05	6.52e-05
B4GALT2	1p34.3	1.05e-05	6.52e-05
PLD4	3q21.1	1.06e-05	6.61e-05
NUP133	19q13.43	1.06e-05	6.61e-05
MGAT4B	20q13.2	1.06e-05	6.62e-05
RPSAP5	12q21.1	1.07e-05	6.66e-05
VAV3	14q32.33	1.08e-05	6.7e-05
CISTR	4q12	1.08e-05	6.7e-05
GPRC5A	20q11.21	1.08e-05	6.7e-05
LY6G6C	16p12.2	1.09e-05	6.75e-05
HSPE1P2	1p22.1	1.09e-05	6.75e-05
AC008395.1	7p21.2	1.09e-05	6.76e-05
IL6	7q11.23	1.09e-05	6.76e-05
IGHJ2	12q23.3	1.09e-05	6.79e-05
RN7SL15P	3q13.13	1.09e-05	6.79e-05
ACTBP7	18p11.22	1.1e-05	6.79e-05
AC239803.3	21q22.11	1.1e-05	6.81e-05
GBP5	13q32.1	1.11e-05	6.85e-05
AL135999.3	6p21.31	1.11e-05	6.85e-05
MINOS1-NBL1	10q22.3	1.11e-05	6.86e-05
CCDC15	8p11.21	1.11e-05	6.87e-05
FRA10AC1	2q31.2	1.11e-05	6.88e-05
MYH8	1p34.1	1.11e-05	6.89e-05
AC009237.15	18q12.1	1.12e-05	6.9e-05
ZNF136	8q24.3	1.12e-05	6.91e-05
MYMX	1p13.2	1.12e-05	6.92e-05
AC010333.2	12q13.11	1.12e-05	6.92e-05
AC012462.1	14q32.33	1.12e-05	6.92e-05
ATP6V1H	2q12.1	1.12e-05	6.92e-05
ENTPD8	1q42.13	1.12e-05	6.93e-05
ZP2	5q35.3	1.12e-05	6.93e-05
FOXD3	14q32.32	1.12e-05	6.93e-05
RAET1E	2q13	1.12e-05	6.93e-05
RFNG	1p13.3	1.13e-05	6.96e-05
AL158163.1	12q13.13	1.13e-05	6.96e-05
AL358178.1	12p13.1	1.13e-05	6.97e-05
AC092042.2	6p21.33	1.13e-05	6.97e-05
C3orf33	5q31.3	1.13e-05	6.97e-05
GNE	14q23.2	1.13e-05	6.97e-05
ZNF316	7p15.3	1.13e-05	6.98e-05
RNF207	14q32.33	1.13e-05	6.99e-05
HLA-DQB2	Xp11.4	1.14e-05	7.02e-05
AC034105.1	15q15.3	1.14e-05	7.02e-05
EPHA8	14q24.1	1.14e-05	7.02e-05
FNTAP2	11q25	1.14e-05	7.03e-05
AC112184.1	4q13.3	1.14e-05	7.04e-05
AC087203.3	2q22.1	1.14e-05	7.05e-05
AL669918.1	1p22.2	1.14e-05	7.05e-05
LRRC77P	1p34.1	1.15e-05	7.05e-05
AC073592.1	1p36.13	1.15e-05	7.08e-05
AC027097.2	11q24.2	1.15e-05	7.08e-05
SDCBP2	10q23.33	1.15e-05	7.08e-05
ZNF322P1	17p13.1	1.15e-05	7.08e-05
RAB1B	19p13.2	1.16e-05	7.12e-05
AC093840.1	6p21.1	1.17e-05	7.18e-05
LINC02005	8q11.23	1.18e-05	7.23e-05
ZMAT4	9q34.3	1.18e-05	7.25e-05
AL133373.2	16p12.3-p12.2	1.18e-05	7.25e-05
AC091544.7	1p31.3	1.18e-05	7.25e-05
AC004522.2	6q25.1	1.18e-05	7.26e-05
KLF17	17q25.3	1.18e-05	7.27e-05
TNFSF9	3q25.31	1.19e-05	7.28e-05
SEL1L2	9p13.3	1.19e-05	7.29e-05
TREML2	Xp22.33	1.19e-05	7.29e-05
AC012146.2	7p22.1	1.19e-05	7.32e-05
TUBD1	1p36.31	1.2e-05	7.33e-05
AC079015.1	6p21.32	1.2e-05	7.33e-05
AF127936.1	1p36.12	1.2e-05	7.34e-05
UNGP3	2q33.1	1.2e-05	7.34e-05
LINC01544	13q12.11	1.2e-05	7.35e-05
ANXA5	3q26.1-q26.2	1.21e-05	7.39e-05
AC241952.1	20p13	1.22e-05	7.47e-05
BCL11B	9q22.33	1.22e-05	7.48e-05
HSD11B1	7q21.3	1.22e-05	7.49e-05
ANAPC5	11q13.2	1.22e-05	7.49e-05
TMEM163	Xp11.22	1.23e-05	7.5e-05
LINC00882	1q22	1.23e-05	7.5e-05
H6PD	3p14.3	1.23e-05	7.5e-05
AC112694.1	3p13	1.23e-05	7.52e-05
PLPP1	8p11.21	1.23e-05	7.52e-05
DNAJC2	1p34.1	1.24e-05	7.57e-05
RPRML	18q21.33	1.25e-05	7.63e-05
KCNE1B	12p12.1	1.25e-05	7.64e-05
AF196972.1	19p13.3	1.25e-05	7.64e-05
PRELP	20p12.1	1.25e-05	7.65e-05
AC061975.6	6p21.1	1.26e-05	7.68e-05
AC018638.4	17q23.1	1.26e-05	7.68e-05
RNU7-84P	Xq23	1.27e-05	7.72e-05
AC023024.1	14q31.1	1.27e-05	7.74e-05
EPAS1	18q21.33	1.27e-05	7.74e-05
BCL2L11	2p24.1	1.27e-05	7.76e-05
WDR59	5q15	1.28e-05	7.77e-05
KATNBL1	20q13.33	1.28e-05	7.81e-05
RNU6-762P	4q27	1.29e-05	7.83e-05
AL512413.1	17q23.3	1.29e-05	7.83e-05
AC062037.2	6p25.3	1.29e-05	7.83e-05
COL27A1	10q25.3	1.29e-05	7.83e-05
AP4M1	14q32.2	1.29e-05	7.84e-05
RPS4XP11	1q32.2	1.29e-05	7.84e-05
GP1BA	12q24.31	1.29e-05	7.85e-05
AL096865.1	2q21.3	1.3e-05	7.88e-05
GIMAP8	15q21.1	1.3e-05	7.89e-05
AC008985.1	3q13.12	1.3e-05	7.89e-05
RPS20P10	1p36.22	1.3e-05	7.9e-05
LCN12	5q11.2	1.31e-05	7.93e-05
MSH4	9q33.2	1.31e-05	7.95e-05
VSNL1	4q31.21	1.31e-05	7.96e-05
CCDC3	20q11.22	1.31e-05	7.97e-05
PRDM1	7q22.1	1.32e-05	8e-05
KCNE4	17q21.32	1.32e-05	8.02e-05
COMMD5	1q32.1	1.33e-05	8.04e-05
AL133243.2	12q13.3	1.34e-05	8.1e-05
PHF21A	8q23.1	1.34e-05	8.1e-05
SLC19A2	14q32.33	1.34e-05	8.11e-05
NEU3	2p21	1.35e-05	8.16e-05
MIR550A3	2q13	1.35e-05	8.17e-05
TTC6	16q23.1	1.35e-05	8.17e-05
C3P1	15q14	1.35e-05	8.17e-05
RPS27AP9	2q33.1	1.35e-05	8.19e-05
DNAJC16	9q32	1.36e-05	8.19e-05
CYB5D2	1p36.33	1.36e-05	8.2e-05
ANGPT1	7q22.1	1.36e-05	8.22e-05
ENHO	10p11.22	1.36e-05	8.24e-05
CA14	17p13.2	1.36e-05	8.25e-05
NT5C3B	7q36.1	1.37e-05	8.25e-05
AC090114.2	2p13.2	1.37e-05	8.26e-05
PEX5L	1p36.22	1.37e-05	8.26e-05
CYP4A22	9q34.3	1.37e-05	8.27e-05
AL390237.1	19q13.2	1.37e-05	8.28e-05
IGLV2-33	1p31.1	1.37e-05	8.28e-05
NUDT14	2p24.2	1.37e-05	8.28e-05
AC084357.2	10p13	1.37e-05	8.28e-05
GATA1	6q21	1.37e-05	8.28e-05
PRR16	11q21	1.38e-05	8.32e-05
INPP5B	2q36.1	1.38e-05	8.33e-05
LINC00891	10q21.3	1.38e-05	8.34e-05
FAM181A	8q24.3	1.39e-05	8.35e-05
CD83	Xq26.3	1.39e-05	8.35e-05
AC146507.1	5q23.2	1.39e-05	8.4e-05
AC006372.1	8q24.3	1.4e-05	8.42e-05
CCDC82	11p11.2	1.41e-05	8.5e-05
RLN3	1q24.2	1.41e-05	8.51e-05
KIF9-AS1	17q23.2	1.42e-05	8.53e-05
EGFL7	11q13.4	1.42e-05	8.57e-05
AF127577.4	7p14.3	1.43e-05	8.59e-05
AL121603.2	14q21.1	1.43e-05	8.59e-05
ELOVL2	19p13.2	1.43e-05	8.6e-05
AP001626.1	5q14.1	1.43e-05	8.62e-05
STUM	19p13.3	1.44e-05	8.66e-05
MIR7111	1p36.21	1.44e-05	8.67e-05
HNRNPA1P9	17p13.2	1.44e-05	8.67e-05
CDO1	8q23.1	1.44e-05	8.68e-05
AC005696.1	9p13.3	1.44e-05	8.68e-05
PANO1	1q21.2	1.45e-05	8.69e-05
C1QTNF4	2p23.3	1.45e-05	8.74e-05
AC020658.4	8q24.22	1.45e-05	8.74e-05
ITIH2	17q21.2	1.46e-05	8.76e-05
AC091132.6	6q21	1.46e-05	8.76e-05
AC231657.2	3q26.33	1.46e-05	8.78e-05
CDON	1p33	1.46e-05	8.78e-05
LAMTOR5	22q11.22	1.47e-05	8.81e-05
TPBGL	14q32.33	1.47e-05	8.83e-05
TCAIM	Xp11.23	1.47e-05	8.84e-05
EIF4A3	5q23.1	1.48e-05	8.86e-05
F2	1p34.3	1.49e-05	8.91e-05
AL121769.1	6q23.2	1.49e-05	8.92e-05
MCF2L-AS1	Xq13.1	1.49e-05	8.93e-05
YWHAZP2	14q32.12	1.49e-05	8.93e-05
AC016907.2	6p23	1.49e-05	8.93e-05
RN7SL689P	11q21	1.5e-05	8.96e-05
ARMS2	19p13.12	1.5e-05	8.96e-05
DNMBP	3p21.31	1.5e-05	8.96e-05
MMP7	9q34.3	1.5e-05	8.97e-05
AC068338.3	6p24.2	1.5e-05	8.98e-05
NUDT2	21q22.3	1.51e-05	9e-05
PHKA1P1	2q13	1.51e-05	9.01e-05
GNAI1	1q42.12	1.51e-05	9.03e-05
CROCC	6p21.31	1.51e-05	9.03e-05
AC117395.1	7q21.12	1.51e-05	9.04e-05
RPLP1P13	5q22.3	1.51e-05	9.04e-05
ZNF876P	11p15.5	1.52e-05	9.06e-05
DNLZ	11p11.2	1.52e-05	9.07e-05
STARD13-AS	10p14	1.53e-05	9.11e-05
STX19	1p13.1	1.53e-05	9.12e-05
USP51	11q24.2	1.53e-05	9.15e-05
PLA2G4A	18q21.1	1.54e-05	9.16e-05
AL135905.1	1p13.3	1.54e-05	9.17e-05
LINC02204	11q13.4	1.55e-05	9.21e-05
KRT42P	11p15.1	1.55e-05	9.24e-05
AF213884.3	3p21.31	1.55e-05	9.25e-05
AL451050.1	17q25.3	1.56e-05	9.29e-05
EID2	11p11.2	1.56e-05	9.3e-05
NALT1	13q34	1.57e-05	9.36e-05
AC018413.1	2q14.3	1.57e-05	9.37e-05
VANGL2	19p13.13	1.58e-05	9.38e-05
RNF139	6p22.3	1.58e-05	9.41e-05
FCN2	5q23.2	1.58e-05	9.42e-05
UBE2F	10q26.13	1.59e-05	9.46e-05
ASCL5	10q24.2	1.59e-05	9.46e-05
INPPL1	11q22.2	1.59e-05	9.46e-05
AC092718.5	12q13.12	1.6e-05	9.5e-05
AL162274.1	9p13.3	1.6e-05	9.5e-05
AL354707.3	1p22.2	1.6e-05	9.53e-05
AL049647.1	7q21.11	1.61e-05	9.54e-05
AC098476.1	1p36.13	1.62e-05	9.64e-05
AC010425.1	13q12.12	1.63e-05	9.66e-05
MS4A4E	12p13	1.63e-05	9.67e-05
AC073869.1	4p16.3	1.63e-05	9.67e-05
EGR4	9q34.3	1.63e-05	9.67e-05
MEFV	13q13.1	1.63e-05	9.68e-05
AC005154.1	3q11.2	1.64e-05	9.71e-05
MKKS	Xp11.21	1.64e-05	9.72e-05
PCID2	1q31.1	1.64e-05	9.73e-05
PLD3	15q23	1.64e-05	9.74e-05
ZBTB25	17q21.2	1.65e-05	9.76e-05
TOMM7	19q13.2	1.65e-05	9.78e-05
LDB1	16p13.3	1.65e-05	9.78e-05
AL670729.1	9q34.3	1.66e-05	9.81e-05
C11orf24	4q32.3	1.66e-05	9.82e-05
HSF2	1q23.2	1.67e-05	9.85e-05
AC010536.2	8q24.13	1.67e-05	9.86e-05
AC108159.1	9q34.3	1.67e-05	9.86e-05
INPP5J	2q37.3	1.67e-05	9.88e-05
MIR661	1q32.1	1.67e-05	9.88e-05
OR7E26P	11q13.4	1.67e-05	9.88e-05
AC129507.3	10q25.2	1.68e-05	9.9e-05
CHL1	19p13.11	1.69e-05	9.97e-05
TFEB	11q12.2	1.69e-05	0.0001
PCBP1-AS1	2p13.2	1.7e-05	0.0001001
ZNF8	19q13.2	1.7e-05	0.0001002
FBLN2	16p13.3	1.7e-05	0.0001005
ERMARD	14q11.2	1.71e-05	0.0001006
COL6A1	7p14.3	1.71e-05	0.0001007
SLC16A6	20p12.2	1.72e-05	0.0001011
CSPG5	13q34	1.72e-05	0.0001013
ZSCAN10	12q13.2	1.72e-05	0.0001013
DUSP19	19q13.2	1.72e-05	0.0001015
NUB1	14q23.3	1.73e-05	0.0001016
LPCAT4	17q21.31	1.73e-05	0.0001017
CYP2J2	Xq26.3	1.73e-05	0.0001017
TBL1XR1	7p15.3	1.73e-05	0.0001017
TFAP2C	10q24.32	1.73e-05	0.0001017
AC021171.1	4p15.32	1.73e-05	0.0001018
AMIGO1	1p34.3	1.73e-05	0.000102
PAN3-AS1	11q13.2	1.74e-05	0.0001023
RAPGEF3	13q14.13	1.74e-05	0.0001023
HCCS	6q22.31	1.74e-05	0.0001024
STMND1	22q12.2	1.76e-05	0.0001032
AC079140.3	8q24.3	1.76e-05	0.0001034
AL138733.1	10p13	1.77e-05	0.0001037
SP110	16q13	1.77e-05	0.0001038
STARD13	12p13.31	1.77e-05	0.000104
AC109454.3	12q15	1.78e-05	0.0001042
AL590683.1	3p26.3	1.79e-05	0.0001047
CFAP36	12p11.21	1.79e-05	0.0001047
GLRX2	16p13.3	1.79e-05	0.0001047
ZNF397	6p21.1	1.79e-05	0.0001049
TERF1P2	2p13.3	1.79e-05	0.0001051
RNU6-1098P	19q13.43	1.79e-05	0.0001051
THEM7P	3p25.1	1.79e-05	0.0001051
AL512283.1	6q27	1.79e-05	0.0001051
AC119424.1	21q22.3	1.8e-05	0.0001053
IL6R-AS1	18p11.22	1.8e-05	0.0001053
AC011462.1	17q24.2	1.8e-05	0.0001056
LY6K	3p21.31	1.8e-05	0.0001056
DPYD	16p13.3	1.8e-05	0.0001056
AC004801.2	2q32.1	1.81e-05	0.0001058
WASF4P	7q36.1	1.81e-05	0.0001058
ABCC2	15q14	1.81e-05	0.0001058
RTN2	1p32.1	1.81e-05	0.0001059
CCDC196	3q26.32	1.81e-05	0.0001061
NEDD4L	20q13.31	1.81e-05	0.0001061
FAM27D1	2q31.1	1.82e-05	0.0001064
AC090114.3	1p13.3	1.82e-05	0.0001066
AC008781.1	13q12.2	1.83e-05	0.0001067
PDIA6	12q13.11	1.83e-05	0.0001068
TRIM55	Xp22.2	1.83e-05	0.0001069
AC023078.1	11q14.1	1.83e-05	0.0001069
SLC7A1	3q21.1	1.84e-05	0.0001072
IGHV3-42	6p22.3	1.84e-05	0.0001072
IGKV1-27	2q37.1	1.84e-05	0.0001074
TCF7	17p12	1.84e-05	0.0001076
ACACA	13q13.1	1.86e-05	0.0001084
RPS25	1q23.3	1.86e-05	0.0001085
AC079760.2	21q21.1	1.86e-05	0.0001085
AC134407.3	10p11.22	1.86e-05	0.0001086
CCDC134	2p16.1	1.87e-05	0.000109
ARMC5	1q31.2	1.87e-05	0.000109
MPPED2	18q12.2	1.87e-05	0.000109
MSTO2P	15q26.1	1.88e-05	0.0001096
LINC01297	18p11	1.88e-05	0.0001097
BCL2A1	3q25.1	1.89e-05	0.0001101
FOXD2-AS1	11p13	1.9e-05	0.0001103
EPPIN-WFDC6	1q21.3	1.9e-05	0.0001103
CU634019.6	8q24.3	1.9e-05	0.0001106
POLR3E	1p21.3	1.9e-05	0.0001107
PSMD1	Xp11.23	1.91e-05	0.0001109
AL162457.1	10q24.2	1.91e-05	0.0001109
CMIP	19q13.32	1.91e-05	0.000111
AC007342.8	14q23.3	1.91e-05	0.0001112
AC128687.1	18q21.31	1.91e-05	0.0001112
AC105052.4	3p21.31	1.92e-05	0.0001113
CPNE9	9p11.2	1.92e-05	0.0001113
DRGX	2p25.1	1.92e-05	0.0001117
AL109955.1	8q13.1	1.93e-05	0.0001119
MSMO1	13q12.3	1.93e-05	0.0001119
GLE1	14q32.33	1.93e-05	0.000112
AC135178.2	17q11.2	1.94e-05	0.0001125
TAF6	15q22.1-q22.2	1.94e-05	0.0001125
AL512785.2	2p11.2	1.94e-05	0.0001126
INSM2	5q31.1	1.95e-05	0.0001127
LINGO1	17q11.2	1.95e-05	0.0001128
LINC00322	Xp11.23	1.95e-05	0.0001128
SCDP1	17q12	1.95e-05	0.000113
MAP3K9	11q23.3	1.95e-05	0.000113
OTOR	Yq11.23-q12	1.96e-05	0.0001133
LYSMD3	2q11.2	1.96e-05	0.0001133
NLRC5	22q13.2	1.96e-05	0.0001135
AL451142.1	16p11.2	1.96e-05	0.0001135
RPP14	11p14.1	1.96e-05	0.0001136
HLA-F	1q22	1.97e-05	0.0001139
INHA	14q11.2	1.97e-05	0.0001139
SIAH3	15q25.1	1.97e-05	0.0001139
AL118506.1	1p33	1.98e-05	0.0001142
RNF38	2q11.2	1.99e-05	0.000115
ASTN2	17q25.1	1.99e-05	0.0001151
RBL1	20q13.12	1.99e-05	0.0001151
IGHD6-25	17q25.3	2e-05	0.0001157
RXFP1	16p12.2	2e-05	0.0001158
ITLN2	12q15	2e-05	0.0001158
NBEAL2	2q37.1	2.01e-05	0.0001158
PINLYP	16q23.2-q23.3	2.01e-05	0.0001162
AC026801.1	3p25.3	2.02e-05	0.0001165
XRCC1	20q13.33	2.02e-05	0.0001165
CCDC148	5p13.2-p13.1	2.03e-05	0.0001171
AC073343.1	10q11.23	2.04e-05	0.0001174
AC105219.3	22q12.1	2.04e-05	0.0001175
CS	4q32.3	2.04e-05	0.0001175
XAB2	9q34.11	2.04e-05	0.0001175
[truncated: 9,242 more rows]
