# Supplementary material for: Integrating Genomic Information with Tumor-Immune Microenvironment in Triple-Negative Breast Cancer
Source: Int J Environ Res Public Health. 2022 Oct 26;19(21):13901. doi: 10.3390/ijerph192113901 (PMC9659069; doi:10.3390/ijerph192113901)
Supplement: Supplementary file 1 [file ijerph-19-13901-s001.zip › DAVID-HICKS-TNBC-FV-SUPPL-TABLE-S1B-SUBMITTED-14SEPT2022.xlsx]

## Sheet: Sheet1
Supplementary Table S1B- Lists of somatic mutated genes transcriptionally associated with individuals who survived
Genes	Chrom position	SNVs	Deletions	Inserts	Total
DST	6p12.1	8	0	0	8
RYR1	19q13.2	8	0	0	8
CSMD2	1p35.1	7	0	0	7
MUC5B	11p15.5	7	0	0	7
MYO18B	22q12.1	7	1	0	8
DYNC1H1	14q32.31	6	0	0	6
ARID1B	6q25.3	6	0	0	6
SACS	13q12.12	6	0	0	6
CACNA1B	9q34.3	6	0	0	6
RYR2	1q43	6	0	0	6
ASPM	1q31.3	6	1	0	7
MXRA5	Xp22.33	6	0	0	6
CSMD3	8q23.3	6	0	1	7
LRP1	12q13.3	5	0	1	6
PREX1	2p14	5	0	0	5
DSCAM	20q13.13	5	0	0	5
SCN11A	21q22.2	5	0	0	5
FHOD3	3p22.2	5	0	0	5
DNAH5	18q12.2	5	0	0	5
DIDO1	5p15.2	5	0	0	5
HSPG2	20q13.33	5	0	0	5
CREBBP	1p36.12	5	0	2	7
SUPT6H	16p13.3	5	0	0	5
CHD2	17q11.2	4	0	0	4
SMC6	15q26.1	4	0	0	4
ZNF687	2p24.2	4	0	1	5
PKHD1L1	1q21.3	4	1	0	5
CPS1	8q23.1-q23.2	4	0	0	4
EFR3B	2q34	4	0	0	4
GYG2	6p21.33	4	0	0	4
INPP5B	1q32.1	4	0	0	4
IQGAP2	2p23.3	4	0	0	4
HECW1	Xp22.33	4	0	0	4
RIF1	1p34.3	4	0	0	4
IFI16	5q13.3	4	0	0	4
ROBO3	7p14.1-p13	4	0	0	4
SUPT5H	2q23.3	4	0	0	4
TRO	9p24.1	4	0	0	4
MYH11	1p13.3	4	0	1	5
ARFGEF1	1q23.1	4	0	0	4
FARP2	11q24.2	4	0	0	4
HIVEP2	19q13.2	4	0	0	4
KIF5C	Xp11.21	4	0	0	4
CATSPER3	16p13.11	4	0	0	4
TNRC6B	8q13.2	4	1	0	5
CCDC168	2q37.3	4	0	0	4
AMPD1	6q24.2	4	0	0	4
TRPM6	2q23.1-q23.2	4	0	0	4
MYH14	5q31.1	4	0	0	4
FLNA	22q13.1	4	0	0	4
CARD11	13q33.1	4	0	0	4
KCNU1	1p13.2	4	0	0	4
PREX2	9q21.13	4	0	0	4
ITSN2	19q13.33	4	0	0	4
CD163L1	20q11.22	4	0	0	4
PCDH19	Xq28	4	1	0	5
EPHB3	7p22.2	4	0	0	4
EIF2AK4	8p11.23	4	0	0	4
HMCN1	8q13.2	4	0	0	4
SNRNP200	2p23.3	4	0	0	4
TMPRSS15	12p13.31	4	0	0	4
ARHGAP5	Xq22.1	4	0	0	4
ASXL3	3q27.1	4	0	0	4
MYH7B	15q15.1	4	0	0	4
UBR5	1q25.3-q31.1	4	0	0	4
XPO1	2q11.2	4	0	0	4
UBR2	21q21.1	4	0	0	4
XIRP1	14q12	3	0	0	3
NBEA	18q12.1	3	1	0	4
WDR72	20q11.22	3	0	1	4
EGFR	8q22.3	3	0	0	3
PCCB	2p15	3	0	0	3
SPTB	6p21.1	3	0	0	3
WDFY4	3p22.2	3	0	0	3
EIF4A2	13q13.3	3	0	0	3
ITIH6	15q21.3	3	0	0	3
OGDHL	7p11.2	3	0	0	3
CYP4A11	3q22.3	3	0	0	3
MEGF8	14q23.3	3	0	1	4
ATAD2B	10q11.23	3	0	0	3
ALS2	3q27.3	3	0	0	3
ERGIC3	Xp11.22	3	0	0	3
RB1CC1	10q11.23	3	0	0	3
ITGAL	1p33	3	0	0	3
MPZL1	19q13.2	3	0	0	3
ITPR3	2p24.1-p23.3	3	0	0	3
ZNF438	2q33.1	3	0	0	3
PDE1B	20q11.22	3	0	0	3
ZNF644	8q11.23	3	0	0	3
FLNC	16p11.2	3	0	0	3
RLF	1q24.2	3	0	0	3
PIK3R4	6p21.31	3	0	0	3
GREB1	10p11.23	3	0	0	3
PCLO	12q13.2	3	1	0	4
BBS9	1p22.2	3	0	0	3
RBM22	7q32.1	3	0	0	3
TTC3	1p34.2	3	0	0	3
TBX15	19p13.11	3	0	0	3
ABCB4	3q22.1	3	0	1	4
PCDHA10	2p25.1	3	0	0	3
FBN2	7q21.11	3	0	0	3
ASNSD1	7p14.3	3	0	0	3
VANGL2	5q33.1	3	0	0	3
CACNA1H	21q22.13	3	0	0	3
SCN7A	1p12	3	0	0	3
CROCC	7q21.12	3	0	0	3
KIF24	5q31.3	3	1	0	4
ZNF365	5q23.3	3	1	0	4
SMG8	2q32.2	3	1	0	4
KIF27	1q23.2	3	0	0	3
TRPM5	16p13.3	3	0	2	5
MTMR11	2q24.3	3	0	0	3
CNKSR3	1p36.13	3	0	0	3
NID1	9p13.3	3	0	0	3
NES	10q21.2	3	0	0	3
ABCA4	17q22	3	0	0	3
TM4SF1	9q21.32	3	0	0	3
PDE4B	11p15.5	3	0	0	3
PTPRB	1q21.2	3	0	0	3
OTOGL	6q25.2	3	0	0	3
CUL9	1q42.3	3	0	0	3
IGFN1	1q23.1	3	0	0	3
PLXNA3	1p22.1	3	0	0	3
PCDH11X	3q25.1	3	0	0	3
MYO16	1p31.3	3	0	0	3
PLAC8	12q15	3	0	0	3
LSM14B	12q21.31	3	0	0	3
NR5A2	6p21.1	3	0	0	3
TNRC6C	1q32.1	3	1	0	4
CCDC74A	Xq28	3	0	0	3
ATP2B4	Xq21.31	3	0	0	3
ATP9A	13q33.3	3	0	0	3
MYH8	4q21.22	3	0	0	3
ITLN2	19q13.2	3	0	0	3
ZNF407	20q13.33	3	0	0	3
ETV1	1q32.1	3	0	0	3
LRRC8C	17q25.3	3	0	0	3
HELB	2q21.1	3	0	0	3
HLA-C	1q32.1	3	0	0	3
ZNF780A	20q13.2	3	0	0	3
SPHKAP	17p13.1	3	0	0	3
SKIDA1	1q23.3	3	0	0	3
PTEN	18q23	3	1	1	5
SDK1	7p21.2	3	0	0	3
NBEAL2	1p22.2	3	0	0	3
ARHGAP26	12q14.3	3	0	0	3
CHRNA1	6p21.33	3	0	0	3
TRPC6	19q13.2	3	0	0	3
TRIM46	2q36.3	3	0	0	3
SCYL1	10p12.31	3	0	0	3
CNTN1	10q23.31	3	0	0	3
RP1	7p22.2	3	0	1	4
ABCA10	3p21.31	3	0	0	3
ABCB5	5q31.3	3	0	0	3
MYO9A	2q31.1	3	0	0	3
ZDBF2	11q22.1	3	1	0	4
ZNF99	1q22	3	0	0	3
SEMA4F	11q13.1	3	0	0	3
SGIP1	17q12	3	0	0	3
SNCAIP	12q12	3	0	0	3
LY75	8q11.23-q12.1	3	0	0	3
UBR3	6p21.33	3	0	0	3
CEL	18q12.1-q12.2	3	0	0	3
CNNM2	17q24.3	3	0	1	4
COL19A1	7p21.1	3	1	0	4
ALMS1	15q23	3	0	0	3
MAPK6	2q33.3	3	0	0	3
TET1	19p12	3	0	0	3
ACACA	2p13.1	3	0	0	3
ZNF318	1p31.3	3	0	1	4
PDIA5	5q23.2	3	0	0	3
HERC2	2q24.2	3	1	0	4
MYH6	2q31.1	3	0	0	3
ABR	9q34.13	3	0	0	3
KANSL3	10q24.32	3	0	0	3
QSOX1	6q13	3	0	0	3
GRIN2B	2p13.1	3	0	0	3
CACNA1C	15q21.2	3	0	0	3
ARHGEF11	10q21.3	3	0	0	3
COL7A1	17q12	3	0	0	3
PRICKLE3	6p21.1	3	0	0	3
INMT	3q21.1	3	0	0	3
EPS15	15q13.1	3	0	0	3
PKD1	14q11.2	3	0	0	3
TOPBP1	17p13.3	3	0	0	3
KCNQ2	2q11.2	3	0	0	3
WDR81	1q25.2	3	0	0	3
DGKD	12p13.1	3	0	0	3
EPS8L1	12p13.33	3	0	0	3
DISC1	1q23.1	3	0	0	3
PCDHGA5	3p21.31	3	0	0	3
HRC	Xp11.23	3	0	0	3
STAG2	7p14.3	2	0	0	2
PCDHGC4	1p32.3	2	0	0	2
ZC3H11A	16p13.3	2	0	0	2
MED12L	3q22.1	2	0	0	2
WBP11P1	20q13.33	2	1	0	3
IGDCC4	17p13.3	2	0	0	2
TRIM2	2q37.1	2	0	0	2
LRRTM1	19q13.42	2	0	0	2
UNC13D	1q42.2	2	0	0	2
HLA-F	5q31	2	0	0	2
MCM3	19q13.33	2	0	0	2
TJAP1	Xq25	2	0	0	2
PHKA1	5q31.3	2	0	0	2
USP5	1q32.1	2	0	0	2
SH3KBP1	3q25.1	2	0	0	2
PRKCB	18q12.1	2	0	0	2
ZNF780B	15q22.31	2	0	0	2
NDRG1	4q31.3	2	0	0	2
TPH2	2p12	2	0	0	2
INTS1	17q25.3	2	1	0	3
ACTG1	6p22.1	2	0	0	2
OTOF	6p12.2	2	0	0	2
HSPA4	6p21.1	2	0	0	2
LMOD1	Xq13.1	2	0	0	2
SLC4A8	12p13	2	0	0	2
SIRPA	Xp22.12	2	0	0	2
PPP1R13L	16p12.2-p12.1	2	0	0	2
CAPN1	19q13.2	2	0	0	2
C7	8q24.22	2	0	0	2
MYOM2	12q21.1	2	0	0	2
FAM193B	4q32.1	2	0	0	2
NUP160	7p22.3	2	0	0	2
NCOA7	17q25.3	2	0	0	2
MYCBP2	2p23.3	2	0	0	2
PTPRE	5q31.1	2	0	0	2
WISP2	1q32.1	2	0	0	2
UNC93A	12q13.13	2	0	0	2
GIMAP8	20p13	2	0	0	2
SLC16A2	19q13.32	2	0	0	2
CCAR1	11q13.1	2	0	0	2
SCARB2	5p13.1	2	0	0	2
ZNF470	4q21.1	2	0	0	2
SYT16	8p23.3	2	0	0	2
DSCAML1	5q35.3	2	1	0	3
KLHL26	11p11.2	2	0	0	2
PRELP	6q22.31-q22.32	2	0	0	2
PCBP3	13q22.3	2	0	0	2
RBM4B	10q26.2	2	0	0	2
LPCAT4	20q13.12	2	0	0	2
HOMER2	6q27	2	0	0	2
REV3L	7q36.1	2	0	0	2
ZNF181	Xq13.2	2	0	0	2
XPNPEP2	10q21.3	2	0	0	2
IGDCC3	4q21.1	2	0	0	2
PFKP	19q13.43	2	0	0	2
MN1	14q23.2	2	0	0	2
COL3A1	11q23.3	2	0	0	2
STAC2	19p13.11	2	0	0	2
GRM3	1q32.1	2	1	0	3
PRLHR	21q22.3	2	0	0	2
GPC2	11q13.2	2	0	0	2
DZIP3	15q14	2	0	0	2
ILF2	15q25.2	2	0	0	2
CYP2S1	6q21	2	0	0	2
ACADSB	19q13.11	2	0	0	2
MAPK8IP2	Xq26.1	2	0	0	2
DOCK11	15q22.31	2	1	0	3
WDR33	10p15.2	2	0	0	2
GLDC	22q12.1	2	0	0	2
LRRC4C	2q32.2	2	0	0	2
LRRC37A4P	17q12	2	0	0	2
ZNF876P	7q21.11-q21.12	2	0	0	2
CPED1	10q26.11	2	0	0	2
RRNAD1	7q22.1	2	0	0	2
SPRED1	3q13.13	2	0	0	2
ACVR1B	1q21.3	2	0	0	2
ARHGEF7	19q13.2	2	0	0	2
TP63	10q26.13	2	0	0	2
BSDC1	22q13.33	2	0	0	2
UPF2	Xq24	2	0	0	2
FANCG	2q14.3	2	0	0	2
CADM4	9p24.1	2	0	0	2
SELL	11p12	2	0	0	2
SHPRH	17q21.31	2	0	0	2
CHD4	4p16.3	2	0	0	2
MAGEA12	7q31.31	2	0	0	2
TLR5	1q23.1	2	0	0	2
ROS1	15q14	2	0	0	2
PIP5K1A	12q13.13	2	0	0	2
AKTIP	13q34	2	0	0	2
USP31	3q28	2	0	0	2
LZTR1	1p35.1	2	0	0	2
PRDM10	10p14	2	0	0	2
IL1RL2	9p13.3	2	0	0	2
IDI1	19q13.31	2	0	0	2
POLQ	1q24.2	2	0	0	2
MYOM3	6q24.3	2	0	0	2
NADSYN1	12p13.31	2	0	0	2
TMC6	Xq28	2	0	0	2
SEMA3C	1q41	2	0	0	2
OTUD7B	6q22.1	2	0	0	2
NTMT1	1q21.3	2	0	0	2
CDHR2	16q12.2	2	0	0	2
RALGAPA2	16p12.2	2	1	1	4
RBM27	1p36.12	2	0	0	2
TFPI2	22q11.21	2	0	0	2
COL4A2	11q24.3	2	0	0	2
LAMC2	2q12.1	2	0	0	2
ANKRD50	10p15.3	2	0	0	2
FGD1	3q13.33	2	0	0	2
MYF6	5q13.3	2	0	0	2
UBQLN4	1p36.11	2	0	0	2
SHROOM3	11q13.4	2	0	1	3
NVL	17q25.3	2	0	0	2
NUMA1	7q21.11	2	0	0	2
TUBGCP6	1q21.2	2	0	0	2
KCND2	9q34.11	2	0	0	2
ZNF114	5q35.2	2	0	0	2
SLC1A7	20p11.23	2	0	0	2
SHCBP1L	5q32	2	0	0	2
DDX47	7q21.3	2	0	0	2
ALPP	13q34	2	0	0	2
DYRK4	1q25.3	2	0	0	2
PRDM4	4q28.1	2	0	0	2
SLC25A10	Xp11.22	2	0	1	3
PRDM1	12q21.31	2	0	0	2
ANO9	1q22	2	0	0	2
PDE4DIP	4q21.1	2	1	0	3
CBX4	1q42.11	2	0	0	2
KLHL38	11q13.4	2	0	0	2
KIAA1257	22q13.33	2	0	0	2
PRKDC	7q31.31	2	0	0	2
ABCC5	19q13.33	2	0	0	2
BCAS1	1p32.3	2	0	0	2
ZNF730	1q25.3	2	0	0	2
FBXW10	12p13.1	2	0	0	2
CTTNBP2	2q37.1	2	0	0	2
ATRN	12p13.32	2	0	0	2
ITPR1	12q23.3	2	0	0	2
ZNF816	17q25.3	2	0	0	2
PPIP5K2	6q21	2	1	0	3
ATOH8	11p15.5	2	0	0	2
ZFYVE27	1q21.2	2	0	0	2
SNAP91	17q25.3	2	0	0	2
SLC34A1	8q24.13	2	0	0	2
POU2F2	3q21.3	2	0	0	2
COL5A2	8q11.21	2	0	0	2
TET2	3q27.1	2	1	0	3
CACNA1S	20q13.2	2	0	0	2
CYP2W1	19p12	2	0	0	2
DDX3X	17p11.2	2	0	0	2
BSN	7q31.31	2	0	0	2
HOOK1	20p13	2	0	0	2
ZNF143	3p26.1	2	0	0	2
SLC35D1	19q13.41	2	0	0	2
CTNNA2	5q21.1	2	0	0	2
ATP10B	2p11.2	2	0	0	2
SMOC2	10q24.2	2	0	0	2
ZNF43	6q14.2	2	0	0	2
KIF2A	5q35.3	2	0	0	2
DMXL1	19q13.2	2	1	0	3
TLR7	2q32.2	2	0	0	2
GOLIM4	4q24	2	0	0	2
CLCA2	1q32.1	2	0	0	2
ZNF81	7p22.3	2	0	0	2
ZNF34	Xp11.4	2	0	0	2
BAG6	3p21.31	2	0	0	2
PPFIBP2	1p32.1	2	0	0	2
URB1	11p15.4	2	0	0	2
COX15	1p31.3	2	0	0	2
SYBU	2p12	2	0	0	2
GPATCH2	5q34	2	0	0	2
C1orf127	6q27	2	1	0	3
TOP3B	19p12	2	0	0	2
TRIM73	5q12.1	2	0	0	2
WRN	5q23.1	2	0	0	2
PLCG2	Xp22.2	2	0	0	2
FRYL	3q26.2	2	1	0	3
CCNE2	1p22.3	2	0	0	2
CYTIP	Xp11.23	2	0	0	2
PUM1	8q24.3	2	0	0	2
SEMA3E	6p21.33	2	0	0	2
FMO1	11p15.4	2	0	0	2
UBR4	21q22.11	2	0	0	2
C2orf71	10q24.2	2	0	0	2
YLPM1	8q23.2	2	0	0	2
RABGAP1	1q41	2	0	0	2
SPATA17	1p36.22	2	0	0	2
SNRPD2	22q11.22	2	0	0	2
MAGED1	7q11.23	2	0	0	2
NAALADL1	8p12	2	0	0	2
ADAMTS6	16q24.1	2	0	0	2
COG2	4p11	2	0	0	2
IQSEC1	8q22.1	2	0	0	2
DEPDC5	2q24.1	2	0	0	2
SYNJ1	1p35.2	2	0	0	2
FGF8	7q21.11	2	0	0	2
AKR1C1	1q24.3	2	0	0	2
CYP3A4	1p36.13	2	0	0	2
GDAP1	2p23.2	2	0	0	2
LRRC7	14q24.3	2	0	0	2
FNDC3B	9q33.2-q33.3	2	0	0	2
DDX39A	1q41	2	0	0	2
CASKIN2	19q13.2-q13.3	2	1	0	3
PCDHGA7	Xp11.22	2	0	0	2
CCDC155	11q13.1	2	0	0	2
CRAT	5q12.3	2	0	0	2
ZNF169	1q42.2	2	0	0	2
POLE	3p25.2	2	0	0	2
SH2D2A	22q12.2-q12.3	2	0	0	2
PPM1B	21q22.11	2	0	0	2
FAM208A	10q24.32	2	0	0	2
LTBP1	10p15.1	2	0	0	2
TLE4	7q22.1	2	0	0	2
TEKT5	8q21.11	2	0	0	2
LETMD1	1p31.1	2	0	0	2
UBE3B	3q26.31	2	0	0	2
ZNF254	19p13.12	2	0	0	2
ULK3	17q25.1	2	0	0	2
DISP2	5q31	2	0	0	2
ESRRG	19q13.33	2	0	0	2
GZF1	9q34.11	2	0	0	2
TRIM55	9q22.32	2	0	0	2
UNC80	12q24.33	2	1	0	3
CHRM3	1q23.1	2	0	0	2
CCDC3	2p21	2	0	0	2
F8	3p14.3	2	0	0	2
PLXNA2	2p22.3	2	0	0	2
TCF12	9q21.31	2	0	0	2
SP1	16p13.13	2	0	0	2
ZFP30	12q13.12	2	0	0	2
POLR2A	12q24.11	2	0	0	2
RASSF5	19p13	2	0	0	2
AP2A2	15q24.1	2	0	0	2
SUGP1	15q15.1	2	1	0	3
SYNGR4	1q41	2	0	0	2
THOC5	20p11.21	2	0	0	2
WDPCP	8q13.1	2	0	0	2
KBTBD6	2q34	2	0	0	2
NRXN3	1q43	2	0	0	2
PHACTR4	10p13	2	0	0	2
ZNF232	Xq28	2	0	0	2
PCDHGB1	1q32.2	2	0	0	2
FBXL7	15q21.3	2	0	0	2
GPATCH1	12q13.13	2	0	0	2
EPPK1	19q13.12	2	0	0	2
STAT3	17p13.1	2	0	0	2
COPG1	1q32.1	2	0	0	2
SOX13	11p15.5	2	1	0	3
TFAP2C	19p13.11	2	0	0	2
C17orf64	19q13.33	2	0	0	2
LAMA4	22q12.2	2	0	0	2
ZNF587	2p15	2	0	0	2
HNRNPH2	13q14.11	2	0	0	2
ZFP14	14q24.3-q31.1	2	0	0	2
SSH1	1p35.3	2	0	0	2
ZBBX	17p13.2	2	0	0	2
GBA2	5q31	2	0	0	2
MAP4K1	5p15.1	2	0	0	2
APPBP2	19q13.11	2	0	0	2
RGSL1	8q24.3	2	0	0	2
SCNN1B	17q21.2	2	0	0	2
USHBP1	3q21.3	2	0	0	2
LRRN2	1q32.1	2	0	0	2
ACSBG2	20q13.31	2	0	0	2
RNF214	17q23.2	2	0	0	2
ZBTB38	6q21	2	0	0	2
THNSL1	19q13.43	2	0	0	2
SSPO	Xq22.1	2	0	0	2
ATP13A5	19q13.12	2	0	0	2
CSNK1E	12q24.11	2	0	0	2
PABPN1L	3q26.1	2	0	0	2
TRPV2	9p13.3	2	0	0	2
CCDC170	19q13.2	2	0	0	2
CLSTN3	17q23.2	2	0	0	2
MTMR3	1q25.3	2	0	0	2
ESF1	16p12.2-p12.1	2	0	0	2
SRPK1	19p13.11	2	0	0	2
CLCN6	1q32.1	2	0	0	2
SLC29A4	19p13.3	2	0	0	2
NGLY1	11q23.3	2	0	0	2
SLC4A4	3q23	2	0	0	2
CEP192	10p12.1	2	0	0	2
MAP2K1	7q36.1	2	0	0	2
CAP1	3q29	2	0	0	2
ELK1	22q13.1	2	0	0	2
SLC25A12	16q24.3	2	0	0	2
FZD1	17p11.2	2	0	0	2
MALSU1	6q25.1	2	0	0	2
CDH10	12p13.31	2	0	0	2
IMPG1	22q12.2	2	0	0	2
CLASP1	20p12.1	2	0	0	2
GUCY2D	6p21.31	2	0	0	2
HRNR	1p36.22	2	1	0	3
TANC1	7p22.1	2	0	0	2
PRKG2	3p24.2	2	0	0	2
ANKRD13C	4q13.3	2	0	0	2
SLC17A8	18p11.21	2	0	0	2
FOXRED1	15q22.31	2	0	0	2
ATP4A	1p34.2	2	0	0	2
FURIN	16p11.2	2	0	1	3
CYLD	Xp11.23	2	0	0	2
DNAJC5B	17q21.2	2	0	0	2
RXRG	2q31.1	2	0	0	2
FBXL18	7q21.13	2	0	0	2
CAPN6	7p15.3	2	0	0	2
PRSS27	5p14.2-p14.1	2	0	0	2
URB2	6q14.1	2	0	0	2
DNMBP	2q14.2-q14.3	2	0	0	2
FAAH	17p13.1	2	0	0	2
PAX7	1q21.3	2	0	0	2
TSHZ3	2q24.2	2	0	0	2
DAAM1	4q21.21	2	0	0	2
AKAP14	1p31.1	2	0	0	2
PER2	12q23.1	2	1	0	3
MYO3A	11q24.2	2	0	0	2
CARS	19q13.12	2	0	0	2
WDR17	15q26.1	2	0	1	3
CRLS1	16q12.1	2	0	0	2
REC8	8q13.1	2	0	0	2
C3orf62	1q23.3	2	0	0	2
STX6	7p22.1	2	0	0	2
ATM	Xq23	2	1	0	3
LGR6	16p13.3	2	0	0	2
MTHFR	1q42.13	2	0	0	2
E4F1	10q24.2	2	0	0	2
MYO1B	1p33	2	0	0	2
MRC2	16q23.1	2	0	0	2
ZNF496	1p36.13	2	0	0	2
C6orf89	19q12	2	0	0	2
GDI1	14q23.1	2	0	0	2
NFASC	Xq24	2	0	0	2
UTP14A	2q37.3	2	0	0	2
ABCG4	10p12.1	2	0	0	2
GPI	11p15.4	2	0	0	2
PEX1	4q34.2	2	0	0	2
TCTN1	20p12.3	2	0	0	2
DKK3	14q12	2	0	0	2
INPP5A	3p21.31	2	0	0	2
RASGRF1	1q25.3	2	0	0	2
OSMR	11q22.3	2	0	0	2
PHKB	1q32.1	2	0	0	2
FASTKD1	1p36.22	2	0	0	2
ZMPSTE24	16p13.3	2	0	0	2
TDRD12	2q32.3	2	0	0	2
KCNH3	17q23.2	2	0	0	2
COL4A5	1q44	2	1	0	3
DMBT1	6p21.2	2	0	0	2
SALL2	Xq28	2	0	0	2
SCN3A	1q32.1	2	0	0	2
SNX32	Xq26.1	2	0	0	2
TAF1	11q23.3	2	0	0	2
RGPD4	19q13.11	2	0	0	2
ITSN1	5q31.3	2	0	0	2
SLC26A9	7q21.2	2	0	0	2
SOGA1	12q24.11	2	0	0	2
FGD2	11p15.3	2	0	1	3
GRM1	10q26.3	2	0	0	2
LRP8	15q25.1	2	0	0	2
BPIFB4	5p13.1	2	0	0	2
ZNF560	16q12.1	2	0	0	2
RNF146	2q31.1	2	0	0	2
PTPN23	1p34.2	2	0	0	2
TP53BP2	19q13.11	2	0	0	2
GTF3C2	12q13.12	2	0	0	2
PDZD4	Xq22.3	2	0	0	2
ETS2	10q26.13	2	0	0	2
IL1RAPL2	14q11.2	2	0	0	2
FAM83A	2q24.3	2	0	0	2
RNF6	11q13.1	2	0	0	2
GRIK3	Xq13.1	2	0	0	2
CTNNBL1	2q12.3	2	0	0	2
VCAN	21q22.11	2	0	0	2
GPR108	1q32.1	2	0	0	2
CYSLTR1	20q11.23	2	0	0	2
CLIP1	6p21.2	2	0	0	2
TMEM209	6q24.3	2	0	0	2
FAT2	1p32.3	2	0	0	2
SALL1	20q11.21	2	0	0	2
ATP10A	19p13.2	2	0	0	2
IP6K1	6q22.33	2	0	0	2
IL11RA	3p21.31	2	0	0	2
PTK2	1q41	2	0	0	2
BCAT1	2p23.3	2	0	0	2
ADCY10	Xq28	2	0	0	2
ALB	21q22.2	2	0	0	2
SPTBN2	Xq22.3	2	0	0	2
SYMPK	8q24.13	2	0	0	2
NAALAD2	13q12.13	2	0	0	2
FRMPD1	1p34.3	2	0	0	2
NIPBL	20q11.23	2	1	1	4
COG1	5q14.2-q14.3	2	0	0	2
ABHD16A	19p13.3	2	0	0	2
SPTLC1	Xq21.1	2	0	0	2
OSBPL11	12q24.31	2	0	0	2
CPD	7q32.2	2	0	0	2
TTC25	5q33.1	2	0	0	2
P2RY2	16q12.1	2	0	0	2
P4HB	15q12	2	1	0	3
AQR	3p21.31	2	1	0	3
FAM124A	9p13.3	2	0	0	2
HIPK2	8q24.3	2	0	0	2
SATB1	12p12.1	2	0	0	2
TRIO	1q24.2	2	0	0	2
HIST1H2BC	4q13.3	2	0	0	2
ELF2	17q25.1	2	0	0	2
AWAT1	11q13.2	2	0	0	2
SEZ6L	19q13.32	2	0	0	2
IL1RAPL1	11q14.3	2	0	0	2
MED13	9p13.2	2	0	0	2
USP33	5p13.2	2	0	0	2
ZNF334	17q25.1	2	0	0	2
ARHGAP4	6p21.33	2	0	0	2
SMARCA2	9q22.31	2	0	0	2
SYDE2	3q21.2	2	0	0	2
STK38L	17q11.2	2	0	0	2
VAC14	15q25.2	2	0	0	2
DLGAP1	17q21.2	2	0	0	2
AHI1	11q13.4	2	0	0	2
MARCO	17q25.3	2	0	0	2
FMO4	15q14	2	0	0	2
PRKAR2A	13q14.3	2	0	0	2
ZSWIM4	7q34	2	0	0	2
DROSHA	3p24.3	2	0	0	2
ARFGAP2	5p15.2	2	0	0	2
NT5DC3	6p22.2	2	0	0	2
APOBR	4q31.1	2	0	0	2
FAM208B	Xq13.1	2	0	0	2
DNAI1	22q12.1	2	0	0	2
TAS2R43	Xp21.3-p21.2	2	0	0	2
RNF207	17q23.2	2	0	0	2
PIWIL1	1p31.1	2	0	1	3
DNAH12	20q13.12	2	0	0	2
CAMK1G	Xq28	2	0	0	2
MASP2	9p24.3	2	0	0	2
NCOA3	1p22.3	2	0	0	2
TRAPPC10	12p11.23	2	0	0	2
IPO13	16q22.1-q22.2	2	0	0	2
GGT5	18p11.31	2	0	0	2
NKTR	6q23.3	2	1	0	3
C5orf42	2q14.2	2	0	0	2
RB1	1q24.3	2	0	0	2
PIKFYVE	3p21.31	2	0	0	2
ZP2	19p13.13	2	0	0	2
SLC45A4	5p13.3	2	0	0	2
CHRM1	11p11.2	2	0	0	2
ZNF761	12q23.3	2	0	0	2
ADAMTS2	16p12.1	2	0	0	2
FRY	10p15.1	2	0	0	2
TBX3	9p13.3	2	1	0	3
ALS2CL	12p13.2	2	0	0	2
TBP	1p36.31	2	0	0	2
LRP6	12q24.33	2	0	0	2
NHSL2	3p14.3	2	0	0	2
ANKRD18A	1q32.2	2	0	0	2
DDX18	1p36.22	2	0	0	2
CCDC158	20q13.12	2	0	0	2
TLR3	21q22.3	2	0	0	2
SIPA1L2	1p34.1	2	0	0	2
PTCH1	22q11.23	2	0	0	2
SLCO1C1	3p22.1	2	0	0	2
ZNF91	5p13.2	2	0	0	2
COL27A1	13q14.2	2	0	0	2
TMPRSS11D	2q34	2	0	0	2
RSPH10B	16p12.3-p12.2	2	0	0	2
OPRL1	8q24.3	2	0	0	2
CYB5R1	11q12.3	2	0	0	2
EMILIN3	19q13.42	2	0	0	2
PIK3R1	5q35.3	2	0	0	2
ZNF462	13q13.1	2	0	0	2
CBLC	12q24.21	2	0	0	2
RHOBTB2	3p21.31	2	0	0	2
NISCH	6q27	2	0	0	2
SMCR8	12p13.2	2	0	0	2
LEMD2	Xq13.1	2	0	0	2
MID2	9p13.1	2	0	0	2
SRL	2q14.1	2	0	0	2
RBBP8	4q21.1	2	0	0	2
SLC23A3	4q35.1	2	0	0	2
PPP2R3A	1q42.2	2	0	0	2
SLC8A1	9q22.32	2	0	0	2
CASQ1	12p12.2	2	0	0	2
IFT140	19p12	2	0	0	2
MYLK	9q32	2	0	0	2
HDAC6	4q13.2	2	1	0	3
SEC16B	7p22.1	2	1	0	3
MPP7	20q13.33	2	0	0	2
NOS1	1q32.1	2	0	0	2
TMX1	20q12	1	0	0	1
DCTN6	10q23.2	1	0	0	1
SNAPC4	5q13.1	1	0	0	1
TREML3P	9q31.2	1	0	0	1
HMGN2P46	19q13.32	1	0	0	1
CYP4F12	1p34.1	1	0	0	1
ARHGAP22	8p21.3	1	0	0	1
ENTPD1	3p21.1	1	0	0	1
TAC1	17p11.2	1	0	0	1
BEST2	6p21.31	1	0	0	1
RCC2	Xq22.3	1	0	0	1
GPR39	16p13.3	1	0	0	1
MMP11	18q11.2	1	0	0	1
ADAM15	2q35	1	0	0	1
HECTD4	3q22.2-q22.3	1	0	1	2
PARP12	2p22.1	1	0	0	1
GMEB2	1q23.2	1	0	0	1
CTBP2	16p13.3	1	0	0	1
VWA5A	3q21.1	1	0	0	1
PDE5A	Xp11.23	1	0	0	1
HOXC10	1q25.2	1	0	0	1
TATDN2	10p12.1	1	0	0	1
AMHR2	21q22.12-q22.13	1	0	0	1
ZC3H12C	12q24.22	1	0	0	1
CAMKMT	10q26.11	1	0	0	1
SYT7	14q22.1	1	0	0	1
IGSF9	8p12	1	1	0	2
ZNF259P1	9q34.3	1	0	0	1
HDAC2	6p21.1	1	0	0	1
HS6ST2	15q21.1	1	0	0	1
MOV10L1	19p13.12	1	0	0	1
CAGE1	10q11.22-q11.23	1	0	0	1
TECPR2	10q24.1	1	1	0	2
ARHGAP40	7q21.3	1	0	0	1
ITGB3BP	19p13.13	1	0	0	1
ZFHX3	1p36.13	1	0	0	1
ACAT2	2q21.2	1	0	0	1
ADCY7	22q11.23	1	0	0	1
NFE2L1	1q21.3	1	0	0	1
SPATA21	12q24.13	1	0	0	1
ZDHHC17	7q34	1	0	0	1
FLNB	20q13.33	1	1	0	2
SUV39H1	10q26.13	1	0	0	1
ZNF500	11q24.2	1	0	0	1
FN3KRP	4q26	1	1	0	2
CTSW	12q13.13	1	0	0	1
ABCC6	3p25.3	1	0	0	1
ABCA8	12q13.13	1	0	0	1
KRT2	11q22.3	1	0	0	1
PSMD1	2p21	1	0	0	1
HSP90AA6P	11q12.2	1	0	0	1
NHLRC1	1q23.2	1	0	0	1
NOMO3	6q21	1	0	0	1
ZCWPW1	6q21	1	0	0	1
LAMP3	Xq26.2	1	0	0	1
TFDP3	22q13.33	1	0	0	1
HNRNPH3	6p24.3	1	0	0	1
THRAP3	14q32.33	1	0	0	1
RUNX1	20q11.23	1	0	0	1
AKAP17A	1p31.3	1	0	0	1
IGKV2-24	16q22.2-q22.3	1	0	0	1
KHDC1L	6q25.3	1	0	0	1
IGLC3	12q13.13	1	0	0	1
ZNF718	16q12.1	1	0	0	1
MAGEC1	17q21.32	1	0	0	1
UAP1	1p36.13	1	0	0	1
NOL4	12q21.2	1	0	0	1
TRIP10	3p14.3	1	0	0	1
RPS6KA5	Xp11.23	1	0	0	1
DNMT3A	16p13.3	1	0	0	1
TJP3	17q25.3	1	0	0	1
AKAP5	11q13.1	1	0	0	1
SDC3	16p13.11	1	0	0	1
LCAT	17q24.2	1	0	0	1
TMED2	12q13.13	1	0	0	1
DCX	2q37.1	1	0	0	1
SLC3A2	4q33	1	0	0	1
C10orf99	6p22.3	1	0	0	1
GPR146	16p13.11	1	0	0	1
DDHD2	7q22.1	1	0	0	1
AFAP1	3q27.1	1	0	0	1
PHLPP2	Xq26.2	1	0	0	1
SPEG	10q21.3	1	0	0	1
MCOLN2	1p34.3	1	0	0	1
TRIM33	21q22.12	1	0	0	1
ATXN10	Xp22.33 and Yp11.32	1	0	0	1
TAF1A	2p11.2	1	0	0	1
TXNDC11	6q13	1	0	0	1
CRYBG3	22q11.22	1	0	0	1
PIK3R2	4p16.3	1	0	0	1
SMARCC2	Xq27.2	1	0	0	1
OTUB1	1q23.3	1	0	0	1
WDR63	18q12.1	1	0	0	1
CCDC125	19p13.3	1	0	0	1
TMEM59	14q32.11	1	0	0	1
PHOSPHO2	2p23.3	1	0	0	1
FIBCD1	19p13.3	1	0	0	1
THAP7	14q23.3	1	0	0	1
NCSTN	1p35.2	1	0	0	1
GBP7	16q22.1	1	0	0	1
TBXAS1	12q24.31	1	0	0	1
F2	Xq23	1	0	0	1
CD93	11q12.3	1	0	0	1
ANKS1B	10q23.1	1	0	0	1
PSD	7p22.3	1	0	0	1
MEP1B	8p11.23	1	0	0	1
RHOXF1	4p16.1	1	0	0	1
SLC2A4	16q22.2	1	0	0	1
GPR161	2q35	1	0	0	1
ASB7	1p22.3	1	1	0	2
LRRC73	1p13.2	1	0	0	1
KDM2B	22q13.31	1	1	0	2
ACSM2B	1q41	1	0	0	1
ABLIM2	16p13.13	1	0	0	1
THAP2	3q11.2	1	0	0	1
EPHA10	19p13.11	1	0	0	1
SOCS6	12q13.2	1	0	0	1
PSG3	11q13.1	1	0	0	1
NSUN4	1p22.3	1	0	0	1
SRPX2	5q13.2	1	0	0	1
GPR31	1p32.3	1	0	0	1
ARAF	2q31.1	1	0	0	1
LPCAT3	9q34.12	1	0	0	1
RABGAP1L	22q11.21	1	0	0	1
AOAH	1q23.2	1	0	0	1
PIAS1	1p22.2	1	0	0	1
ABLIM1	7q34	1	0	0	1
DYRK3	11p11.2	1	0	0	1
DCAF4	20p11.21	1	0	0	1
PARP6	12q23.1	1	0	0	1
BACE2	10q24.32	1	0	0	1
FUS	18q12.1	1	0	0	1
ITGB5	Xq24	1	0	0	1
SLC12A4	17p13.1	1	0	0	1
PRPF40A	1q24.2	1	0	0	1
IBA57	15q26.3	1	0	0	1
ENTPD7	6p21.1	1	0	0	1
ALKBH8	12q24.31	1	0	0	1
WSB1	16p12.3	1	0	0	1
CEP152	4p16.1	1	1	0	2
CACNG5	12q21.1	1	0	0	1
FNDC7	1p34.3	1	1	0	2
CCT5	18q22.2	1	0	0	1
HTT	19q13.2	1	0	0	1
KIAA1217	1p33	1	0	0	1
OLA1	Xq22.1	1	0	0	1
NDUFB10	6q27	1	0	0	1
HVCN1	Xp11.3	1	0	0	1
C9orf163	12p13.31	1	0	0	1
ATF7	1q25.1	1	0	0	1
C21orf2	7p14.2	1	0	0	1
C4orf36	15q23	1	0	0	1
COL5A3	10q25.3	1	0	0	1
CHRNA7	1q32.1	1	0	0	1
DCP1B	14q24.2	1	0	0	1
ZNF655	15q23	1	0	0	1
TADA2B	21q22.2-q22.3	1	0	0	1
ZNF319	16p11.2	1	0	0	1
IKZF2	3q21.2	1	0	0	1
ACTL6A	16q22.1	1	0	0	1
ZNF513	2q23.3	1	0	0	1
HLA-DOA	1q42.13	1	0	0	1
RNF38	10q24.2	1	0	0	1
ZFP90	11q22.3	1	0	0	1
ZCCHC6	17q11.1	1	0	0	1
ZNF121	15q21.1	1	0	0	1
LRIT2	17q24.2	1	0	0	1
TBCK	1p13.3	1	0	0	1
RNASE6	5p15.2	1	0	0	1
H1FX-AS1	4p16.3	1	0	0	1
TSACC	17q11.2	1	0	0	1
LRRC18	10p12.2-p12.1	1	0	0	1
WDR44	2q31.1	1	0	0	1
WDR36	16p13.3	1	0	0	1
DCUN1D2	12q24.11	1	0	0	1
PCDHGA6	9q34.3	1	0	0	1
PDLIM5	12q13.13	1	0	0	1
RTTN	21q22.3	1	0	0	1
WFDC8	4q21.3	1	0	0	1
WT1	19p13.2	1	0	0	1
SLC12A2	15q13.3	1	0	0	1
BTNL9	12p13.33	1	0	0	1
ARMCX1	7q22.1	1	0	0	1
NOL6	4p16.1	1	0	0	1
ELP5	16q21	1	0	0	1
STXBP2	2q34	1	0	0	1
TAPT1	3q26.33	1	0	0	1
TXNRD2	2p23.3	1	0	0	1
CDH8	6p21.32	1	0	0	1
METTL21A	9p13.2	1	0	0	1
DNMT1	16q22.1	1	0	0	1
NACA	9q21.33	1	0	0	1
CARD17	19p13.2	1	0	0	1
RCN1	10q23.1	1	0	0	1
PRDX5	4q24	1	0	0	1
FCGRT	14q11.2	1	1	0	2
FEM1C	3q21.3	1	0	0	1
EIF3G	1q22	1	0	0	1
EIF3F	10q11.23	1	0	0	1
SPPL2C	Xq24	1	0	0	1
SESN2	5q22.1	1	0	0	1
SCUBE2	13q34	1	0	0	1
JARID2	5q31	1	0	0	1
LGI1	4q22.3	1	0	0	1
C8orf31	18q22.2	1	0	0	1
MYEOV	20q13.12	1	0	0	1
MCF2L2	11p13	1	0	1	2
MT-ATP6	5q23.3	1	0	0	1
VAX1	5q35.3	1	0	0	1
CPEB4	Xq22.1	1	0	0	1
PRICKLE1	9p13.3	1	0	0	1
SUOX	17p13.1	1	0	0	1
PSPC1	19p13.2	1	0	0	1
TSPYL4	4p15.32	1	0	0	1
CROT	22q11.21	1	0	0	1
ADARB2	16q21	1	0	0	1
CD300LB	2q33.3	1	0	0	1
ZMYM6	19p13.2	1	0	0	1
RNF217	12q23-q24.1	1	0	0	1
NEUROG3	11q22.3	1	0	0	1
C3P1	11p13	1	0	0	1
NRIP1	11q13.1	1	0	0	1
SLC7A9	19q13.33	1	0	0	1
AVIL	5q22.3	1	0	0	1
HS6ST1	19p13.2	1	0	0	1
RFC4	11p15.4	1	0	0	1
GABRA4	17q21.31	1	0	0	1
RIMBP3	1p35.3	1	0	0	1
INPP5F	11p15.4	1	0	0	1
SLC25A47	6p22.3	1	0	0	1
TCF7L2	10q23.33	1	1	0	2
SLC44A1	8q24.3	1	0	0	1
ZFP92	11q13.3	1	0	0	1
B3GAT1	3q27.1	1	0	0	1
RGS7BP	mitochondria	1	0	0	1
HGF	10q25.3	1	0	0	1
ST18	5q35.2	1	0	0	1
DDX56	12q12	1	0	0	1
NUAK1	12q13.2	1	0	0	1
ADIPOR2	13q12.11	1	0	0	1
BCAT2	6q22.1	1	0	0	1
NFS1	7q21.12	1	0	0	1
CDK13	10p15.3	1	0	0	1
KLHDC7A	17q25.1	1	0	0	1
NINL	1p34.3	1	0	0	1
TTC39A	6q22.31	1	0	1	2
MLEC	10q22.1	1	0	0	1
TMEM51	19p13.2	1	0	0	1
ANO10	21q11.2-q21.1	1	0	0	1
ERN2	19q13.11	1	0	0	1
ARID4A	12q14.1	1	0	0	1
CPSF1	2q14.3	1	0	0	1
FZD6	3q27.3	1	0	0	1
EPHA4	4p12	1	0	0	1
HSPA14	22q11.21	1	0	0	1
C1QTNF4	10q26.11	1	0	0	1
RALBP1	14q32.2	1	0	0	1
CXCL2	10q25.2-q25.3	1	0	0	1
TRAF3	9q31.1-q31.2	1	0	0	1
SCRN1	Xq28	1	0	0	1
BMP2K	11q25	1	0	0	1
NME7	5q12.3	1	0	0	1
CFP	7q21.11	1	0	0	1
EDC4	7p15.3	1	0	0	1
DEFB1	2p22.1	1	0	0	1
SLC44A2	8q11.23	1	0	0	1
MAPK7	7p13	1	0	0	1
GGCX	12q23.3	1	0	0	1
VCAM1	12p13.33	1	0	0	1
KIAA2013	19q13.33	1	0	0	1
UBQLNL	20q11.22	1	0	0	1
ELF1	7p14.1	1	0	0	1
ATP6V1A	1p36.13	1	0	0	1
RDH11	20p11.21	1	0	0	1
GPR4	1p32.3	1	0	0	1
KCNJ11	12q24.31	1	0	0	1
ZNF528	1p36.21	1	0	0	1
CACNG4	3p22.1-p21.33	1	0	0	1
DHX35	16p12.2	1	0	0	1
SH3RF1	14q23.1	1	0	0	1
ZBTB40	8q24.3	1	0	0	1
STOX1	8q22.3	1	0	0	1
MAPT	2q36.1	1	0	0	1
PLK3	10p13	1	0	0	1
ARPC2	11p11.2	1	0	0	1
SPATA6	18p11.22	1	0	0	1
SAMD1	4q13.3	1	0	0	1
BRAP	14q32.32	1	0	0	1
GPR35	7p14.3	1	0	0	1
TIA1	4q21.21	1	0	0	1
STRN	1q24.2	1	0	0	1
HSD3B7	Xp11.23	1	0	0	1
SGCA	16q22.1	1	0	0	1
STT3B	8p23.1	1	0	0	1
EIF4A3	19p13.2	1	0	0	1
CRYBA1	17p11.2	1	0	0	1
KPNA5	2p11.2	1	0	0	1
FN3K	1p21.2	1	0	0	1
GADD45G	1p36.22	1	0	0	1
ZNF785	11p15.4	1	0	0	1
KAT5	13q14.11	1	0	0	1
DCC	19p13.2	1	0	0	1
PCDHB6	3q13.31	1	0	0	1
SLC7A13	14q24.1	1	0	0	1
MSRA	19q13.32	1	0	0	1
FARSB	11p15.1	1	0	1	2
C2CD2L	19q13.41	1	0	0	1
GOLGA5	17q24.2	1	0	0	1
RASGRP4	20q11.23-q12	1	0	0	1
KRT7	4q32.3-q33	1	0	0	1
PPP5D1	1p36.12	1	0	0	1
CHI3L2	10q22.1	1	0	0	1
PDCD4	17q21.31	1	0	0	1
OR2L13	1p34.1	1	0	0	1
IKZF5	2q35	1	0	0	1
ANKRD29	1p33	1	0	0	1
WWC3	19p13.12	1	1	0	2
MRAP	12q24.12	1	0	0	1
C12orf42	6p21.2	1	0	0	1
KCNA1	2q37.3	1	0	0	1
CLASRP	2p13.3	1	0	0	1
HBA2	2p22.2	1	0	0	1
CIAPIN1	16p11.2	1	0	0	1
BRD8	17q21.33	1	0	0	1
MRPL42	3p23	1	0	0	1
SNX10	17q25.3	1	0	0	1
METTL2B	17q11.2	1	0	0	1
ZBTB17	6q22.1	1	0	0	1
ACOX2	17q25.3	1	0	0	1
FCGR1B	9q22.2	1	0	0	1
TERT	16p11.2	1	0	0	1
TONSL	11q13.1	1	0	0	1
PYGB	18q21.2	1	0	0	1
TNS3	5q31.3	1	0	0	1
MLKL	8q21.3	1	0	0	1
CHSY1	8p23.1	1	0	0	1
RASL11B	2q36.1	1	0	0	1
SLC38A2	11q23.3	1	0	0	1
ZNF862	14q32.12	1	0	0	1
POP4	19q13.2	1	0	0	1
MADD	12q13.13	1	0	0	1
WDR76	19q13.32	1	0	0	1
LYPD5	1p13.2	1	0	0	1
HACE1	10q25.2	1	0	0	1
KLHDC8B	1q44	1	0	0	1
EPHA7	10q26.13	1	0	0	1
RFTN2	18q11.2	1	0	0	1
KCNS2	Xp22.2	1	0	0	1
SPR	21q22.11	1	0	0	1
CNOT3	12q23.2	1	1	0	2
VAV3	12p13.32	1	0	0	1
DAP3	19q13.32	1	0	0	1
RFWD3	16p13.3	1	0	0	1
INPPL1	16q21	1	0	0	1
PEX5L	5q31.2	1	0	0	1
CTCF	12q22	1	0	0	1
PSIP1	7p15.2	1	1	0	2
KIAA0232	7q32.1	1	0	0	1
ATP2C1	1p36.13	1	0	0	1
SLC23A1	3p14.3	1	1	0	2
STAU2-AS1	1p11.2	1	0	0	1
TBC1D17	5p15.33	1	0	0	1
B4GALT1	8q24.3	1	0	0	1
EIF1AX	20p11.21	1	0	0	1
KAZALD1	7p12.3	1	0	0	1
CSNK2A1	16q23.1	1	0	0	1
IGLL5	15q26.3	1	0	0	1
CA10	4q12	1	0	0	1
LRR1	12q13.11	1	0	0	1
ALKBH2	7q36.1	1	0	0	1
POF1B	19q12	1	0	0	1
ZNF250	Xp11.21	1	0	0	1
TCEANC	11p11.2	1	0	0	1
NTHL1	15q24.2-q24.3	1	0	0	1
TBC1D2	15q15.3	1	0	0	1
ZNF48	19q13.31	1	0	0	1
NDUFB3	6q16.3	1	0	0	1
MYO5C	3p21.31	1	0	0	1
ZMIZ1	6q16.1	1	0	0	1
SULT1E1	2q33.1	1	0	0	1
TICAM1	8q22.2	1	0	0	1
NPDC1	2p13.2	1	0	0	1
ITGAD	2p12	1	0	0	1
ITPKC	19q13.42	1	0	0	1
SAC3D1	1p13.3	1	0	0	1
DNAJC6	1q22	1	0	0	1
LRRC14B	1p34.3	1	0	0	1
CPNE5	16q23.1	1	0	0	1
FBN3	11q13.4	1	1	0	2
UHRF1	3q26.33	1	0	0	1
RCAN3	16q22.1	1	0	0	1
PTGS1	9p22.3	1	0	0	1
MPLKIP	4p16.1	1	0	0	1
TIMM9	3q22.1	1	0	0	1
NOS1AP	5q31.2	1	0	0	1
CATSPERG	20p13	1	0	0	1
TRIM17	8q21.11	1	0	0	1
BRD4	19q13.33	1	1	0	2
MCM6	9p21.1	1	0	0	1
CD5	Xp22.12	1	0	0	1
ZMIZ2	10q24.31	1	0	0	1
EXTL1	20p13	1	0	0	1
TTLL10-AS1	16q21	1	0	0	1
ZMAT1	22q11.22	1	0	0	1
NR1D2	17q21.33-q22	1	0	0	1
TFG	14q21.3	1	0	0	1
TEX15	12q24.11	1	0	0	1
CRLF3	Xq21.1	1	0	0	1
ZNF543	8q24.3	1	0	0	1
SMARCE1	Xp22.2	1	0	0	1
CD84	16p13.3	1	0	0	1
OR2A1	9q22.33	1	0	0	1
LAT	16p11.2	1	0	0	1
OPCML	2q33.1	1	0	0	1
CYP4F11	15q21.2	1	0	0	1
ARSA	10q22.3	1	0	0	1
CHCHD5	4q13.3	1	0	0	1
ATL1	19p13.3	1	0	0	1
PRPF38B	9q34.3	1	0	0	1
TUBE1	16p11.2	1	1	0	2
CD200R1L	19q13.2	1	0	0	1
EAF1	11q13.1	1	0	0	1
TBC1D12	1p31.3	1	0	0	1
SMPD3	5p15.33	1	0	0	1
KIF16B	6p21.2	1	0	0	1
PRSS55	19p13.2	1	0	0	1
ZNF710	19p13.3	1	0	0	1
AMIGO3	1p36.11	1	0	0	1
LDHA	9q33.2	1	0	0	1
SLC9A8	7p14.1	1	0	0	1
TTC38	14q23.1	1	0	1	2
CAPZB	1q23.3	1	0	0	1
LIMA1	19q13.2	1	0	0	1
RALGAPB	1q42.13	1	2	0	3
PKDREJ	19p13.12	1	0	0	1
SLCO4C1	2q21.3	1	0	0	1
NLRP10	11q12.2	1	0	0	1
TMEM39A	7p13	1	0	0	1
ZNF541	1p36.11	1	1	0	2
MTIF2	1p36.33	1	1	0	2
BRWD3	Xq22.1	1	0	0	1
SLC6A6	3p24.2	1	0	0	1
PFDN6	3q12.2	1	0	0	1
ZNF675	8p12	1	0	0	1
FAM151A	17q11.2	1	0	0	1
RNF167	19q13.43	1	0	0	1
MANSC1	17q21.2	1	1	0	2
UGP2	1q23.3	1	0	0	1
KIAA0141	7q35	1	0	0	1
ROCK1	16q13	1	0	0	1
SKP2	16p11.2	1	0	0	1
TMEM140	11q25	1	0	0	1
SRP19	19p13.12	1	0	0	1
ZNF630	22q13.33	1	0	0	1
MS4A2	2q14.1	1	0	0	1
TPRKB	14q22.1	1	0	0	1
TRAF5	1p13.3	1	0	0	1
ATG13	6q21	1	0	0	1
PAF1	3q13.2	1	0	0	1
NPAS3	3p25.1	1	0	0	1
SLC43A2	16p11.2	1	0	0	1
HPS5	10q23.33	1	0	0	1
GPATCH3	16q22.1	1	0	0	1
PAQR3	20p12.1	1	0	0	1
FOS	8p23.1	1	0	0	1
VSTM4	15q26.1	1	0	0	1
SLC9A5	3p21.31	1	0	0	1
GTPBP8	11p15.1	1	0	0	1
SLC27A2	20q13.13	1	0	0	1
KNDC1	22q13.31	1	0	0	1
TMEM120A	1p36.13	1	0	0	1
TRAT1	12q13.12	1	0	0	1
CADM3	20q11.23	1	0	0	1
SCMH1	22q13.31	1	0	0	1
F2R	5q21.1	1	0	0	1
BCL2A1	11p15.4	1	0	0	1
TGFB3	3q13.33	1	0	0	1
SF1	19q13.33	1	0	0	1
FKBP5	2p16.1	1	0	0	1
IL16	Xq21.1	1	0	0	1
NLRP6	3p25.1	1	0	0	1
OAS1	6p21.32	1	0	0	1
ZNF628	19p12	1	0	0	1
RALYL	1p32.3	1	0	0	1
OLFML2B	17p13.2	1	0	0	1
GABRA2	12p13.2	1	0	0	1
RP1L1	2p15	1	0	0	1
TRMT61B	5q31.3	1	0	0	1
DECR2	18q11.1	1	0	0	1
CASP1	5p13.2	1	0	0	1
APOA1	7q33	1	1	0	2
IGSF1	5q22.2	1	0	0	1
ZNF182	Xp11.23	1	0	0	1
CLPX	11q12.1	1	0	0	1
POLR1A	11q12.2	1	0	0	1
PSAPL1	2p13.1	1	0	0	1
IGHG1	20q13.12	1	0	0	1
AP2M1	1q32.3	1	0	0	1
BPIFC	11p11.2	1	0	0	1
GLI3	19q13.2	1	0	0	1
GMFG	14q13.1	1	0	0	1
MRI1	17p13.3	1	1	0	2
PCDHA7	11p15.1	1	0	0	1
ANKHD1	1p36.11	1	0	0	1
KRT20	4q21.21	1	0	0	1
POM121L4P	14q24.3	1	0	0	1
AMIGO1	10q11.23	1	0	0	1
LAPTM4A	16q22.1	1	0	0	1
GRIA2	3q13.2	1	0	0	1
ZNF335	15q21.2	1	0	0	1
SLC38A9	10q26.3	1	0	0	1
MERTK	7q11.23	1	0	0	1
MMP25	3q13.13	1	0	0	1
AVPI1	1q23.2	1	0	0	1
ETAA1	1p34.2	1	0	0	1
TRABD	5q13.3	1	0	0	1
PRKRIP1	15q25.1	1	0	0	1
SSTR3	14q24.3	1	0	0	1
CCNYL2	11q13.1	1	0	0	1
ZNF572	9q33.3	1	0	0	1
NEDD4L	6p21.31	1	0	0	1
BMF	15q25.1	1	0	0	1
ANAPC5	11p15.5	1	0	0	1
ZNF311	12q24.13	1	0	0	1
HERC6	19q13.42	1	0	0	1
ERCC6L2	8q21.2	1	0	0	1
KEL	1q23.3	1	0	0	1
ITGA3	4p12	1	0	0	1
HOOK2	8p23.1	1	1	0	2
FAM3A	2p23.2	1	0	0	1
PIM3	16p13.3	1	0	0	1
MLH3	11q22.3	1	0	0	1
GAL3ST1	11q23.3	1	0	0	1
DCAF17	Xq25	1	0	0	1
ZCCHC11	Xp11.23	1	0	0	1
TCEAL3	15q22.31	1	0	0	1
COL1A2	2p11.2	1	0	0	1
C1GALT1	4p16.1	1	0	0	1
NXF1	14q32.33	1	0	0	1
ZNF671	3q27.1	1	0	0	1
OFD1	22q12.3	1	0	0	1
ENOX1	7p14.1	1	0	0	1
FXYD3	19q13.2	1	0	0	1
ADRA1A	19p13.13	1	0	0	1
RNF24	5q31.3	1	0	0	1
HAL	5q31.3	1	0	0	1
TJP1	17q21.2	1	0	0	1
SPECC1	22q11.2	1	0	0	1
ABCA5	1p13.3	1	0	0	1
SP4	2p24.1	1	0	0	1
GPCPD1	4q32.1	1	0	0	1
CYP3A7	20q13.12	1	0	0	1
KLHL13	5q11.2	1	0	0	1
MDM2	2q13	1	0	0	1
TMEM192	16p13.3	1	0	0	1
ESYT2	10q24.2	1	0	0	1
C1orf122	2p14	1	0	0	1
FBXO18	22q13.33	1	1	0	2
SLC15A5	7q22.1	1	0	0	1
FLT4	22q13.1	1	0	0	1
LPCAT2	10q11.21	1	0	0	1
AAGAB	8q24.13	1	0	0	1
SH3YL1	18q21.31	1	0	0	1
LYNX1	15q15.1	1	0	0	1
FAM83B	12q24.31	1	0	0	1
HAUS5	6p22.1	1	0	0	1
MFSD3	4q22.1	1	0	0	1
FAM84B	9q22.32	1	0	0	1
LAMB1	7q34	1	0	0	1
SLC4A10	17q21.33	1	0	0	1
SUSD5	19p13.13	1	0	0	1
PKMYT1	Xq28	1	0	0	1
MBOAT4	22q13.33	1	0	0	1
CRP	14q24.3	1	0	0	1
RPL18	22q12.2	1	0	0	1
HECW2	2q31.1	1	0	0	1
GAB3	1p32.3	1	0	0	1
MPP1	Xq22.2	1	0	0	1
BRPF3	7q21.3	1	1	0	2
HIST1H2BK	7p22.1-p21.3	1	0	0	1
BAZ1B	11q12.3	1	1	0	2
KDM6A	19q13.43	1	0	0	1
ST6GALNAC1	Xp22.2	1	0	0	1
SERINC3	13q14.11	1	0	0	1
ZIC5	19q13.12	1	0	0	1
LENG8	8p21.2	1	0	0	1
GPNMB	20p13	1	0	0	1
NEK9	20p13	1	0	0	1
RBMXL2	12q23.1	1	0	0	1
CENPK	15q13.1	1	0	0	1
ACER1	17p11.2	1	0	0	1
UBXN11	17q24.3	1	0	0	1
NBPF14	7p15.3	1	0	0	1
LTBP2	20p12.3	1	0	0	1
TMEM19	7q22.1	1	0	0	1
KCNJ9	Xq24	1	0	0	1
KBTBD12	12q15	1	0	0	1
B3GAT3	4q32.3	1	0	0	1
GID8	7q36.3	1	0	0	1
KLF15	1p34.3	1	0	0	1
AFP	10p15.1	1	0	0	1
RIC3	12p12.3	1	0	0	1
FDXR	5q35.3	1	0	0	1
ABLIM3	16q12.2	1	0	0	1
HYAL3	15q23	1	0	0	1
POTEG	2p25.3	1	0	0	1
MAGEA4	8q24.3	1	0	0	1
KRTAP5-6	6p12.1	1	0	0	1
ATXN2L	19q13.12	1	0	0	1
CC2D2A	8q24.3	1	0	0	1
FGD4	8q24.21	1	0	0	1
SLC2A10	7q31.1	1	0	0	1
KCP	2q24.2	1	0	0	1
RFFL	3p22.3	1	0	0	1
CST7	16p13.3	1	0	0	1
HEPHL1	8p12	1	0	0	1
TRIOBP	1q23.2	1	0	0	1
RNF215	20q13.2	1	0	0	1
IPO9	19q13.33	1	0	0	1
KRT38	2q32.3	1	0	0	1
CSPG5	Xq28	1	0	0	1
PRDM5	Xq28	1	0	0	1
DUSP1	10q23.31	1	0	0	1
PNLIPRP2	6p21.31	1	0	0	1
CAPS2	6p22.1	1	0	0	1
NR4A2	7q11.23	1	0	0	1
ENTHD1	Xp11.3	1	0	0	1
UBE2J1	17q25.1	1	0	0	1
RGL3	20q13.12	1	0	0	1
OPN4	13q32.3	1	0	0	1
POLI	19q13.42	1	0	0	1
MRPL28	7p15.3	1	0	0	1
FAM66C	14q24.3	1	0	0	1
RIMS1	11p15.4	1	0	0	1
BGN	5q12.3	1	0	0	1
MYRIP	19p13.3	1	0	0	1
AKT3	1p36.11	1	0	0	1
PIK3CG	1q21.2	1	0	0	1
GRTP1	14q24.3	1	0	0	1
DIRAS1	11q13.1	1	0	0	1
RTBDN	12q21.1	1	0	0	1
CDR2	1q23.2	1	0	0	1
DZANK1	3q21.3	1	0	0	1
ESRP2	11q12.3	1	0	0	1
AIM2	20q13.33	1	0	0	1
FKBP6	3q21.3	1	0	0	1
CTSK	4q13.3	1	0	0	1
HHATL	11p15.4	1	0	0	1
SYNC	17q25.1	1	0	0	1
CWF19L1	5q32	1	0	0	1
PCDH1	3p21.31	1	1	0	2
CBFB	14q11.2	1	0	0	1
MEFV	Xq28	1	0	0	1
NELL1	11p15.5	1	0	0	1
MAP3K2	11q13.4	1	0	0	1
C20orf197	16p11.2	1	0	0	1
PRSS53	4p15.32	1	0	0	1
DDX43	12p11.21	1	0	0	1
ZBED1	20q13.12	1	0	0	1
USP22	7q32.1	1	0	0	1
MICAL3	17q12	1	0	0	1
GSDMC	20p11.21	1	0	0	1
TMC8	11q21	1	0	0	1
MEA1	22q13.1	1	0	0	1
APOOL	22q12.2	1	0	0	1
LMAN1	1q32.1	1	1	0	2
PLAC9	17q21.2	1	0	0	1
SLC4A7	3p21.31	1	0	0	1
SENP3	4q27	1	0	0	1
GORASP1	5q35.1	1	0	0	1
SYNE4	1q23.3	1	0	0	1
CAV1	10q25.3	1	0	0	1
ESCO1	12q21.1-q21.2	1	0	0	1
ZIC3	7q31.32	1	1	0	2
SELE	2q22-q23	1	0	0	1
CCDC15	22q13.1	1	0	0	1
RPS6KA2	6q15	1	0	0	1
TBCCD1	19p13.2	1	0	0	1
HELZ	10q23.2	1	0	0	1
ANO5	18q21.2	1	0	0	1
MAP3K1	16p13.3	1	0	0	1
CPSF6	12p13.31	1	0	0	1
ST7	6q13	1	0	0	1
PNPLA3	Xq28	1	0	0	1
MAP3K13	3p22.1	1	0	0	1
IGHV3-64	1q43-q44	1	0	0	1
GLB1L2	7q22.3	1	0	0	1
ACTR1A	13q34	1	0	0	1
PPHLN1	19p13.3	1	0	0	1
HAX1	19p13.13	1	0	0	1
TUBA3C	16p12.2	1	0	0	1
DSG3	20p11.23	1	0	0	1
RPS6KA6	16q22.1	1	0	0	1
YWHAH	1q23.1-q23.2	1	0	0	1
ALPK1	7q11.23	1	0	0	1
RBP4	17q21.2	1	0	0	1
FLT1	1q21.3	1	0	0	1
DBN1	3p22.1	1	0	0	1
CAMKK1	1p35.1	1	0	0	1
VWA2	10q24.31	1	0	0	1
MC4R	5q31.3	1	0	0	1
WDFY3	16q22.1	1	0	0	1
OR2AG2	16p13.3	1	0	0	1
SMO	11p15.1	1	0	0	1
SERINC2	2q14.3	1	0	0	1
SSBP4	20q13.33	1	0	0	1
CNOT10	16p11.2	1	0	0	1
SARM1	6q13	1	0	0	1
ETV3L	Xp22.33 and Yp11	1	0	0	1
ACSS1	17p11.2	1	0	0	1
EXOC6	22q11.21	1	0	1	2
ARMC9	8q24.21	1	0	0	1
C8orf86	17q25.3	1	0	0	1
PON1	6p21.1	1	0	0	1
CLRN1-AS1	Xq21.1	1	0	0	1
GRIN3B	18q21.32	1	0	0	1
MRPS26	10q22.3	1	0	0	1
UBTF	3p24.1	1	0	0	1
ATP6V1B1	17p13	1	1	0	2
TBX1	3p22.2	1	0	0	1
MRVI1	19q13.12	1	0	0	1
UMODL1	7q31.2	1	0	0	1
GSTZ1	18q11.2	1	0	0	1
MRGPRX3	Xq26.3	1	0	0	1
SDCCAG8	1q24.2	1	0	0	1
MSH4	11q24.2	1	0	0	1
CDC42EP1	6q27	1	0	0	1
SGK3	3q27.3	1	0	0	1
PEX11G	17q24.2	1	0	0	1
PDE1A	11p14.3	1	0	0	1
DCTN2	5q11.2	1	0	0	1
SRBD1	12q15	1	0	0	1
EGR2	7q31.2	1	0	0	1
AXIN1	8q22.3	1	0	0	1
CNTN5	22q13.31	1	0	0	1
CHST12	3q27.2	1	0	0	1
NODAL	14q32.33	1	0	0	1
PLP2	11q25	1	0	0	1
FTCD	10q24.32	1	0	0	1
APOBEC3F	12q12	1	0	0	1
SERPINA1	1q21.3	1	0	0	1
SPRR3	13q12.11	1	0	0	1
WASF2	18q12.1	1	0	0	1
ANKRD20A2	Xq21.1	1	0	0	1
FAM222B	22q12.3	1	0	0	1
ATF4P4	4q25	1	0	0	1
LAYN	10q23.33	1	0	0	1
GALM	13q12.3	1	0	0	1
TCIRG1	5q35.3	1	0	0	1
TNKS2	17p13.2	1	1	0	2
TUBA1C	10q25.3	1	0	0	1
BCL11A	18q21.32	1	0	0	1
TANK	4q21.23	1	0	0	1
RPLP0	11p15.4	1	0	0	1
MAST2	7q32.1	1	0	0	1
TBL2	20p13	1	0	0	1
C17orf53	1p35.2	1	0	0	1
CNTLN	19p13.11	1	0	0	1
GATA5	3p22.3	1	0	0	1
SERPINB9	17q11.2	1	0	0	1
SERPINI2	1q23.1	1	0	0	1
WNT5B	20p11.21	1	0	0	1
HIST1H2BB	10q23.33	1	0	0	1
TP53I3	2q37.1	1	0	0	1
EFS	8p11.22	1	0	0	1
TXLNG	7q21.3	1	0	0	1
RNF219	3q25.1	1	0	0	1
CIDECP	19p13.3	1	0	0	1
CCP110	20p13	1	0	0	1
PPP1R10	17q21.31	1	0	0	1
DPPA4	2p13.3	1	0	0	1
GLYATL2	22q11.21	1	0	0	1
RNF113A	11p15.4	1	0	0	1
BBS2	21q22.3	1	1	0	2
FAM196A	14q24.3	1	0	0	1
UBLCP1	11p15.1	1	0	0	1
BEND7	1q43-q44	1	0	0	1
SBNO2	1p31.1	1	0	0	1
IFITM10	22q13.1	1	0	0	1
ZRANB1	8q13.1	1	0	0	1
ZNF302	19p13.2	1	0	0	1
ALG10B	2q32.1	1	0	0	1
NXF4	12q13.3	1	0	0	1
CCDC102B	2p21	1	0	0	1
ACAP1	10q21.3	1	0	0	1
SLC5A12	16p13.3	1	0	0	1
VAMP7	11q22.1	1	0	0	1
ASPG	7p22.3	1	0	0	1
PELP1	10q22.1	1	0	0	1
RFXANK	Xp11.23	1	0	0	1
HNRNPF	21q22.3	1	0	0	1
BTBD18	22q13.1	1	0	0	1
DHX40	14q32.13	1	0	0	1
ZNF101	1q21.3	1	0	0	1
ANKRD54	1p36.11	1	0	0	1
ZNF441	9p11.2	1	0	0	1
SRRM1	17q11.2	1	0	0	1
SCLT1	11q23.2	1	0	0	1
CC2D1B	11q23.1	1	0	0	1
NCAPH	2p22.1	1	0	0	1
TOR3A	11q13.2	1	0	0	1
UNK	10q23.32	1	1	0	2
ZSCAN12	12q13.12	1	0	0	1
CDH4	2p16.1	1	0	0	1
PCDHA12	2q24.2	1	0	0	1
RAB39B	12q24.23	1	0	0	1
BAX	1p34.1	1	0	1	2
ANKRD13D	7q11.23	1	0	0	1
NPSR1-AS1	17q21.31	1	0	0	1
DCLK2	9p22.2	1	0	0	1
C2CD3	20q13.33	1	0	1	2
LRRC15	6p25.2	1	0	0	1
IL4R	3q26.1	1	0	0	1
PLG	12p13.33	1	0	0	1
RBL1	6p22.2	1	0	0	1
MSL3P1	2p23.3	1	0	0	1
CLDN14	14q11.2	1	0	0	1
GUCY1B2	Xp22.2	1	0	0	1
IGKV1D-33	13q31.1	1	0	0	1
ANKRD27	3p25.3	1	0	0	1
FUBP1	16p12.3	1	0	0	1
OPN1SW	6p21.33	1	0	0	1
ZNF174	3q13.13	1	0	0	1
OTC	11q12.1	1	0	0	1
FAM96B	Xq24	1	0	0	1
FAM83E	16q13	1	0	0	1
IRF2	10q26.2	1	0	0	1
DKKL1	5q33.3	1	0	0	1
ANKMY2	10p13	1	0	0	1
CCDC18	19p13.3	1	0	0	1
DHX57	11p15.5	1	0	0	1
A2ML1	10q26.13	1	0	0	1
TERF2	19q13.11	1	0	0	1
HOXB3	12q12	1	1	0	2
VEZF1	Xq22.1	1	0	0	1
CACHD1	18q22.1	1	0	1	2
SEC63	17p13.1	1	0	0	1
ADH1A	11p14.2	1	0	0	1
RPL31	Xq28 and Yq12	1	0	0	1
ADCY8	14q32.33	1	0	0	1
SMTNL1	17p13.2	1	0	0	1
TUBA1A	19p13.11	1	0	0	1
KDM4B	10q11.21	1	0	0	1
PCDHGA3	11q12.1	1	0	0	1
SLC17A9	17q23.1	1	0	0	1
GPSM1	19p13.11	1	0	0	1
KANK2	22q13.1	1	0	0	1
TRAPPC11	19p13.2	1	0	0	1
TAF6	1p36.11	1	0	0	1
IGLV7-43	4q28.2	1	0	0	1
GCNT4	1p32.3	1	0	0	1
ASTN2	2q11.2	1	0	0	1
OR51B5	1q25.2	1	0	0	1
STAB2	17q25.1	1	0	0	1
SBK2	6p22.1	1	0	0	1
PDZRN3	20q13.33	1	0	0	1
SENP7	5q31.3	1	0	0	1
MAML3	Xq28	1	0	0	1
SSBP3	19q13.33	1	0	0	1
LY6D	11q13.2	1	0	0	1
PRPF38A	7p14.3	1	0	0	1
IFNA5	4q31.23-q31.3	1	0	0	1
MAPK8IP3	11q13.4	1	0	0	1
FRMD5	3q29	1	0	0	1
CYP4F2	16p12.1	1	0	0	1
SMG5	6q26	1	0	0	1
SLC6A2	20q11.23	1	0	0	1
MYO3B	2q37.1	1	0	0	1
STK16	21q22.13	1	0	0	1
ZNF573	13q14.3	1	0	0	1
MGAT4A	2p11.2	1	0	0	1
BBOX1	19q13.11	1	0	0	1
APOBEC2	1p31.1	1	0	0	1
DEF6	7q32.1	1	0	0	1
HERC5	16p13.3	1	0	0	1
BTAF1	Xp11.4	1	0	0	1
ORAI1	16q22.1	1	0	0	1
AMBRA1	19q13.33	1	1	0	2
NEBL	4q35.1	1	0	0	1
LY6H	19q13.33	1	0	0	1
COPB1	7p21.1	1	0	0	1
GTF2H3	1p22.1	1	0	0	1
DOCK7	2p22.1	1	0	0	1
FBXL4	12p13.31	1	0	0	1
DEGS1	16q22.1	1	0	0	1
SORBS1	17q21.32	1	0	0	1
ERH	17q22	1	0	0	1
DLG1	1p31.3	1	0	0	1
SLC16A7	6q21	1	0	0	1
C1orf50	4q23	1	0	0	1
ZFAT	2q11.2	1	0	0	1
FGF13	8q24.22	1	0	0	1
TACO1	11q12.1	1	0	0	1
LCA5	12q13.12	1	1	0	2
EPB41L1	19p13.3	1	0	0	1
PPIG	5q31.3	1	0	0	1
HK1	20q13.33	1	0	0	1
DNAH1	9q34.3	1	0	0	1
ITGB8	19p13.2	1	0	0	1
TMEM169	4q35.1	1	0	0	1
RABL6	7q22.1	1	0	0	1
ADH1C	22q11.22	1	0	0	1
EEF1A1	5q13.3	1	0	1	2
TRIM54	9q33.1	1	0	0	1
TARS2	11p15.4	1	0	0	1
UPP1	12q23.3	1	0	0	1
LAMP5	19q13.42	1	0	0	1
TMCC3	3p13	1	0	0	1
DNA2	3q12.3	1	0	0	1
ACAD11	4q31.1	1	0	0	1
TRIM26	1p32.3	1	0	0	1
GPR157	8q24.3	1	0	0	1
CCDC114	1p32.3	1	0	0	1
LGSN	9p21.3	1	0	0	1
HUS1	16p13.3	1	0	0	1
RLIM	15q15.3	1	0	0	1
IGHV3-48	19p13.12	1	0	0	1
SYNGAP1	1q22	1	0	0	1
ZNF546	16q12.2	1	0	0	1
EIF6	2q31.1	1	0	0	1
INPP5J	2q35	1	0	0	1
CACNG7	19q13.12	1	0	0	1
SESTD1	2q11.2	1	0	0	1
ST3GAL3	11p14.2	1	0	0	1
NUB1	6p21.1	1	0	0	1
MEGF10	6p21.31	1	0	0	1
ARL15	8p23.1	1	0	0	1
FMR1NB	4q22.1	1	0	0	1
TMEM87B	10q23.32	1	0	0	1
POLG	12q24.31	1	0	0	1
DNAAF2	11p11.2	1	0	0	1
CRX	10p12.31	1	0	0	1
SMG6	8q24.3	1	0	0	1
INCENP	11p15.2	1	1	0	2
RPS18	12q24.31	1	0	0	1
SLC1A3	1p31.3	1	0	0	1
SLC9A6	6q16.1-q16.2	1	0	0	1
NUP153	1q42.11	1	0	0	1
TMEM2	10q24.1	1	0	0	1
FCN1	14q24.1	1	0	0	1
NDST4	3q29	1	0	0	1
IGKV3-7	14q22.3	1	0	0	1
ROCK2	12q14.1	1	1	0	2
FCN2	1p34.2	1	0	0	1
ATP6AP1	8q24.22	1	0	0	1
ZNF534	Xq26.3-q27.1	1	0	0	1
ARSH	17q23.3	1	0	0	1
KIR3DL2	6q14.1	1	0	0	1
KHDRBS1	20q11.23	1	0	0	1
NLRP5	2q31.1	1	1	0	2
EHBP1L1	10q22.1	1	0	0	1
SLC22A11	11p14.1	1	0	0	1
PACRG	1p32.1	1	0	0	1
SSNA1	3p21.1	1	0	0	1
SETD9	7p21.1	1	0	0	1
UCHL5	2q35	1	0	0	1
ATRAID	9q34.3	1	0	0	1
SGPP2	4q23	1	0	0	1
CCNB1IP1	6q13	1	0	0	1
SUCO	2p23.3	1	0	0	1
C11orf49	1q21.2	1	1	0	2
HERC4	7p12.3	1	1	0	2
SNAPC1	20p12.2	1	0	0	1
PRDM15	12q22	1	0	0	1
AMD1	10q21.3	1	0	0	1
COL10A1	3q22.1	1	0	0	1
ARSD	6p22.1	1	0	0	1
POLR3A	1p36.22	1	1	0	2
DDB1	19q13.33	1	1	0	2
DTYMK	6q12	1	0	0	1
MYOM1	7p12.3	1	0	0	1
ZNF793	Xq13.2	1	1	0	2
ARL6IP4	14q32.33	1	0	0	1
TOR1B	6p21.32	1	0	0	1
MED4	19q13.2	1	0	0	1
GPR37	20q11.22	1	0	0	1
RNF43	22q12.2	1	1	0	2
SPATA18	19q13.42	1	0	0	1
LRIG3	2q31.2	1	0	0	1
CYP17A1	1p34.1	1	0	0	1
TMEM87A	7q36.1	1	0	0	1
FAM135A	5q23.2	1	0	0	1
EFR3A	5q11.2	1	0	0	1
ABCC2	Xq27.3-q28	1	0	0	1
CNOT8	2q13	1	0	0	1
LIX1	15q26.1	1	0	0	1
BAIAP3	14q21.3	1	0	0	1
NRBP1	19q13.33	1	1	0	2
NRIP3	17p13.3	1	0	0	1
TOP3A	11q12.3	1	0	0	1
HMGCS1	6p21.32	1	0	0	1
HPS1	5p13.2	1	0	0	1
CBX8	Xq26.3	1	0	0	1
ANP32E	6p22.3	1	0	0	1
WDR88	9q21.13	1	0	0	1
DDX39B	9q34.3	1	0	0	1
EIF2B4	4q26	1	0	0	1
DDX50	2p11.2	1	1	0	2
CAMK2D	2p25.1	1	0	1	2
CD14	9q34.3	1	0	0	1
CWC22	Xq28	1	0	0	1
BCL11B	19q13.41	1	0	0	1
SENP1	Xp22.33	1	0	0	1
SLC22A7	19q13.42	1	0	0	1
VNN2	1p35.2	1	0	0	1
TNFRSF10B	19q13.43	1	0	0	1
TSPAN31	11q13.1	1	0	0	1
FOLH1B	11q13.1	1	0	0	1
ALOX12	6q26	1	0	0	1
IGHG3	9q34.3	1	0	0	1
NRG2	5q11.2	1	0	0	1
ADAM11	1q31.2	1	0	0	1
MBNL2	2p23.3	1	0	0	1
PLEKHN1	2q36.1	1	0	0	1
SH2D5	14q11.2	1	0	0	1
ACLY	1q24.3	1	0	0	1
GPR137	11p11.2	1	0	0	1
C3	10q21.3	1	0	1	2
HNRNPK	14q23.2	1	0	0	1
NR2E1	21q22.3	1	0	0	1
RRBP1	6q21	1	0	0	1
TYR	6q22.1	1	0	0	1
C1orf210	Xp22.33	1	0	0	1
INHBC	10q22.3	1	0	0	1
GABBR2	11q12.2	1	0	0	1
TRAFD1	2q37.3	1	0	0	1
RPS8	18p11.31	1	0	0	1
PPP2R2D	19q13.12	1	0	0	1
CACNB1	12q24.31	1	0	0	1
NCKAP1	9q34.11	1	0	0	1
PLEKHA8	13q14.2	1	0	0	1
ZNF692	7q31.33	1	0	0	1
MOAP1	17q22	1	0	0	1
PDRG1	4q12	1	0	0	1
ZNF711	12q14.1	1	0	0	1
SLC22A17	10q24.32	1	0	0	1
E2F2	15q15.1	1	0	0	1
OR1C1	6q13	1	0	0	1
RUNX3	8q24.22	1	0	0	1
KRT79	10q24.2	1	0	0	1
BFSP2	5q33.2	1	0	0	1
PRMT7	5q15	1	0	0	1
UBA6	16p13.3	1	0	0	1
TNR	2p23.3	1	0	0	1
EIF3E	11p15.4	1	0	0	1
PLA2G12A	17p11.2	1	0	0	1
CDS1	5p12	1	0	0	1
UTS2R	10q24.2	1	0	0	1
SAAL1	17q25.3	1	0	0	1
MAP3K8	1q21.2	1	0	0	1
IGLJ2	19q13.11	1	0	0	1
PSMC4	6p21.33	1	0	0	1
CCNJ	2p23.3	1	0	0	1
WFDC5	10q22.1	1	0	0	1
CLEC5A	4q26	1	0	0	1
MLIP	5q31.3	1	0	0	1
SEMA4G	2q31.3	1	0	0	1
VPS33B	14q32.2	1	0	0	1
EPN3	12q13.11	1	0	0	1
ZRANB2	6p21.1	1	0	0	1
DIAPH3	6q23.2	1	1	0	2
SLC50A1	8p21.3	1	0	0	1
PDIA6	12q14.1	1	0	0	1
GLI2	11q14.3	1	0	0	1
SIRPB1	17p13.1	1	0	0	1
AOC2	14q32.33	1	0	0	1
ANO3	5q31.2	1	0	0	1
CD8A	17q21.31	1	0	0	1
PHF1	13q32.1	1	0	0	1
SLC25A1	1p36.33	1	0	0	1
TGM3	1p36.12	1	0	0	1
PKM	17q21.2	1	0	0	1
CDK19	11q13.1	1	0	0	1
HMGB1P5	19p13.3	1	0	0	1
SDF4	9q21.32	1	0	0	1
TRPV3	6q21	1	0	0	1
PCMT1	20p12.1	1	0	0	1
MAOB	11q14.3	1	0	0	1
RNF220	1p34.2	1	0	0	1
CCDC130	12q13.3	1	0	0	1
POLK	9q22.33	1	0	0	1
MCPH1	12q24.13	1	0	0	1
VPS16	1p34.1	1	0	0	1
PANX3	10q26.3	1	0	0	1
MCF2L	17q12	1	0	0	1
STAU2	2q32.1	1	0	0	1
ZNF136	7p14.3	1	0	0	1
MPP5	1q44	1	0	0	1
PDK3	14q32.12	1	0	0	1
STARD10	20q11.21	1	0	0	1
ANKRD35	Xq21.1	1	0	0	1
MYBL1	14q11.2	1	0	0	1
NRAS	1p36.12	1	0	0	1
MAPRE1	1q44	1	0	0	1
AFF3	1p36.11	1	0	0	1
TMEM38A	12q13.13	1	0	0	1
HNRNPUL2	3q22.1	1	0	0	1
TRDN	16q22.1	1	1	0	2
KLF8	4q13.2	1	0	0	1
CGNL1	1q25.1	1	0	0	1
DHX8	8q23.1	1	0	0	1
AP2A1	4q25	1	0	0	1
PSMC3	4q21.23	1	0	0	1
RNF112	22q12.1	1	0	0	1
RCC1	17q25.3	1	0	1	2
UQCRB	11p15.1	1	0	0	1
COL6A2	10p11.23	1	0	0	1
GLP2R	22q11.22	1	0	0	1
MMP17	19q13.11-q13.13	1	0	0	1
EIF2S3	10q24.1	1	0	0	1
FAM184B	20q13.12	1	0	0	1
NR4A1	7q34	1	0	0	1
PRRC2C	6p12.1	1	0	0	1
DCDC1	10q24.31	1	0	0	1
AGBL2	15q26.1	1	0	0	1
HIST2H3D	17q21.33	1	0	0	1
SPSB1	1p31.1	1	0	0	1
GSS	13q21.2	1	0	0	1
PRRT1	1q22	1	0	0	1
ASPSCR1	2p25.1	1	0	0	1
BLOC1S6	2q14.2	1	0	0	1
LMO3	20p13	1	0	0	1
TGS1	17q21.31	1	0	0	1
KCNE2	11p14.2	1	0	0	1
TSGA13	2p11.2	1	0	0	1
FCGR3A	6p21.32	1	0	0	1
P2RY10	22q11.21	1	0	0	1
BMP8A	20p13	1	0	0	1
CXCR2	15q23	1	0	0	1
C7orf61	6q21	1	0	0	1
HMBOX1	3p24.3	1	0	0	1
COL13A1	1p36.33	1	0	0	1
KDM5A	17p13.2	1	1	0	2
BAIAP2L1	6q25.1	1	0	0	1
CYP4B1	Xp11.3	1	0	0	1
GALNT5	1p34.1	1	0	0	1
ZWILCH	19p13.13	1	0	0	1
ASTL	5q13.3	1	0	0	1
CCDC82	5p15.31	1	0	0	1
PKD2	8p23.1	1	0	0	1
MR1	20p13	1	0	0	1
SNTG2	11q24.2	1	0	0	1
ICAM2	13q34	1	0	0	1
CCDC17	8q21.11	1	0	0	1
SUN2	19p13.2	1	0	0	1
ANGPT2	14q23.3	1	0	0	1
DNM1	Xp22.11	1	0	0	1
AKR1D1	11q13.4	1	0	0	1
PNO1	1q21.1	1	0	0	1
C11orf86	8q13.1	1	0	0	1
DNAJC9	1p13.2	1	0	0	1
CEACAM1	20q11.21	1	0	0	1
ERMAP	2q11.2	1	0	0	1
TOP2B	19p13.11	1	0	0	1
MTO1	11q12.3	1	0	0	1
DHCR7	6q22.31	1	0	0	1
TYMP	Xp11.21	1	0	0	1
KMO	15q21.3	1	0	0	1
CRTAC1	17q21.31	1	0	0	1
ALLC	19q13.33	1	0	0	1
ASPHD2	11p11.2	1	0	0	1
MPHOSPH10	17p11.2	1	0	0	1
SLC16A12	1p35.3	1	0	0	1
SUPT7L	8q22.1	1	1	0	2
SPDYE4	21q22.3	1	0	0	1
DGKE	17p13.1	1	0	0	1
CSTF2	12q24.33	1	0	0	1
ANKRD6	Xp22.11	1	0	0	1
RAB19	4p15.32-p15.31	1	0	0	1
INHA	12q13.13	1	1	0	2
MMP16	1q24.3	1	0	0	1
PER3	11p14.1	1	0	0	1
TAS2R31	11p11.2	1	0	0	1
PPARD	1q21.2	1	0	0	1
MOGAT3	1p36.22	1	0	0	1
DDB2	20q11.22	1	0	0	1
MMRN2	20p13	1	0	0	1
MRPL38	6p21.32	1	0	0	1
KCNJ15	17q25.3	1	0	0	1
ZNF599	15q21.1	1	0	0	1
GHRHR	12p12.3	1	0	1	2
PGM5	8q12.1	1	0	0	1
NTNG2	21q22.11	1	1	0	2
CDC20	7q32.2	1	0	0	1
PSTPIP2	1q23.3	1	0	0	1
VCPIP1	Xq21.1	1	0	0	1
ZZEF1	1p34.3	1	0	0	1
PGBD5	2q35	1	0	0	1
LGALSL	7q22.1	1	0	0	1
AKAP12	8p21.1-p12	1	0	0	1
UGGT2	10q22.1	1	0	0	1
CKMT2	12p13.33	1	0	0	1
NLRP12	7q21.3-q22.1	1	0	0	1
CD36	1p33	1	0	0	1
SUSD1	2q24.1	1	0	0	1
CYB561	15q22.31	1	0	0	1
ESYT3	2q11.2	1	0	0	1
MRPL45	11q21	1	0	0	1
GP1BA	4q22.1	1	0	0	1
ARNT	19q13.32	1	0	0	1
GPX3	1q25.3	1	0	0	1
RUFY1	2p25.3	1	0	0	1
ANGPTL7	17q23.3	1	0	0	1
TRUB1	1p34.1	1	0	0	1
CD163	22q13.1	1	0	0	1
HLA-DMB	8p23.1	1	0	0	1
SLC7A2	9q34.11	1	0	0	1
NOX1	7q33	1	0	0	1
RBM14-RBM4	2p14	1	0	0	1
MRC1	11q13.2	1	0	0	1
XPOT	10q22.2	1	0	0	1
TMC2	19q13.2	1	0	0	1
PRKAR1B	1p34.2	1	0	0	1
CCDC60	3p24.2	1	0	0	1
SPECC1L	6q13	1	0	0	1
COG6	11q13.4	1	0	0	1
CDH3	22q13.33	1	0	0	1
ZNF80	1q43	1	0	0	1
PTPN9	10q24.2	1	0	0	1
LMCD1	2p25.3	1	0	0	1
NPEPPS	22q12.1	1	0	0	1
PFKFB2	2p13.3	1	0	0	1
KIR3DX1	10q23.31	1	0	0	1
DAND5	2p23.3	1	0	0	1
PTCRA	17p13.1	1	0	0	1
TRIP13	17q22	1	0	0	1
NR2F1	Xq22.1	1	0	0	1
TRBV30	6q15	1	0	0	1
STX5	7q34	1	0	0	1
SEMA6B	2q35	1	0	0	1
CGB7	8q21.3	1	0	0	1
SLC2A1	1p36.23	1	0	0	1
TOMM40	12p13.2	1	0	0	1
MAEA	6p21.31	1	0	0	1
FBXO45	7q22.1	1	0	0	1
CYB5A	11p11.2	1	0	0	1
GDF9	10q23.2	1	0	0	1
MKL1	17q25.1	1	0	0	1
RNF111	21q22.13-q22.2	1	0	0	1
CSPG4	19q13.11	1	0	0	1
RIMKLB	7p14.3	1	0	0	1
SYNRG	9q21.11	1	0	0	1
TYK2	9q34.13	1	0	0	1
CD34	1p34.2	1	0	0	1
RBKS	18q21.1	1	0	0	1
ADAMTSL2	8q13.1	1	0	0	1
LMOD3	17p13.2	1	0	0	1
FKBP4	1q42.13	1	0	0	1
AURKB	2p14	1	0	0	1
ZNF514	6q25.1	1	0	0	1
WDR31	13q32.1	1	0	0	1
ZNF493	5q14.1	1	0	0	1
MAP3K10	19q13.42	1	0	0	1
CSTF1	7q21.11	1	0	0	1
STS	9q31.3-q32	1	0	0	1
AS3MT	17q23.3	1	0	0	1
GGTLC1	3q22.3	1	0	0	1
ZNF185	17q12	1	0	0	1
DECR1	17p13.2	1	0	0	1
SLC38A3	1q21.3	1	0	0	1
SASS6	5q33.1	1	0	0	1
GPD2	5q35.3	1	0	0	1
LRFN1	1p36.22	1	0	0	1
SH3PXD2A	10q25.3	1	0	1	2
C1QTNF9B	12p13.31	1	0	0	1
MORN3	6p21.32	1	0	0	1
MYO1H	8p22	1	0	0	1
FMO2	Xq22.1	1	0	0	1
FAM184A	11q13.2	1	0	0	1
HTRA2	10p12.33	1	0	0	1
RIPK3	12q14.2	1	0	0	1
SPDYE6	20p13	1	0	0	1
TPP1	7p22.3	1	0	0	1
QSER1	12q24.23	1	1	0	2
STC1	22q11.23	1	0	0	1
NR4A3	13q14.11	1	0	0	1
YY1	16q22.1	1	0	0	1
CTNND2	16q24.3	1	0	0	1
CD72	3q13.31	1	0	0	1
GDI2	15q24.2	1	0	0	1
FAM193A	3p25.3	1	0	0	1
SNX15	17q21.32	1	0	0	1
BAZ2A	1q32.1	1	0	0	1
BTD	19q13.42	1	0	0	1
PDCD6IP	19p13.13	1	0	0	1
NKD1	6p21.1	1	0	0	1
SRPK3	5p15.33	1	0	0	1
CACNA1G	5q15	1	0	0	1
DIEXF	7q34	1	0	0	1
BET1	11q12.3	1	0	0	1
JRKL	19p13.3	1	0	0	1
LENG1	19q13.33	1	0	0	1
ARPC1A	1p34.2	1	0	0	1
MORN1	19q13.32	1	0	0	1
IRF3	4p16.3	1	0	0	1
SLC25A25	3q29	1	0	0	1
ACSM5	18q22.3	1	0	0	1
TEFM	5q31.1	1	0	0	1
PIH1D2	22q13.1-q13.2	1	0	0	1
AXL	15q22.1-q22.2	1	0	0	1
DMXL2	15q24.2	1	3	0	4
IL37	12p13.31	1	0	0	1
PHLDB1	17q12	1	0	0	1
DPP4	19p13.2	1	0	0	1
METRNL	1q32.2	1	0	0	1
GRK6	2p23.2	1	0	0	1
ZNF782	9q34.2	1	0	0	1
MEP1A	3p14.1	1	0	0	1
C19orf44	12p13.33	1	0	0	1
RIOK1	17p13.1	1	0	0	1
ZNF565	2q11.1	1	0	0	1
DDIT4L	9q32	1	0	0	1
NPC2	19p12	1	0	0	1
TATDN3	19q13.2	1	0	0	1
TDRKH	20q13.2-q13.31	1	0	0	1
MLC1	Xp22.31	1	0	1	2
HTRA4	10q24.32	1	0	0	1
GINS2	20p11.21	1	0	0	1
[truncated: 624 more rows]
