# Supplementary material for: Integrating Genomic Information with Tumor-Immune Microenvironment in Triple-Negative Breast Cancer
Source: Int J Environ Res Public Health. 2022 Oct 26;19(21):13901. doi: 10.3390/ijerph192113901 (PMC9659069; doi:10.3390/ijerph192113901)
Supplement: Supplementary file 1 [file ijerph-19-13901-s001.zip › DAVID-HICKS-TNBC-FV-SUPPL-TABLE-S2A-SUBMITTED-14SEPT2022.xlsx]

## Sheet: Supplementary Table 3_DEGs.and.
Supplementary Table S2A. Complete list of somatic mutated genes dignificantly differentially expressed between tumor and control samples associated with TNBC
GENE	Chrom Position	P-Value	FDR	SNP	DEL	INS	Total
CCDC74B	2q21.1	<0.00000010.0000001	1e-06	1	0	0	1
DCUN1D2	13q34	<0.0000001	1e-06	1	1	0	2
MAGEA4	Xq28	<0.0000001	1e-06	1	0	0	1
ANKRD34C	15q25.1	<0.0000001	1.1e-06	1	0	0	1
CAT	11p13	<0.0000001	1.1e-06	0	1	0	1
CCDC74A	2q21.1	<0.0000001	1.1e-06	3	0	0	3
EFR3B	2p23.3	<0.0000001	1.1e-06	4	0	0	4
FXYD3	19q13.12	<0.0000001	1.1e-06	1	0	0	1
GYG2	Xp22.33	<0.0000001	1.1e-06	4	0	0	4
IGLL5	22q11.22	<0.0000001	1.1e-06	1	0	0	1
LYST	1q42.3	<0.0000001	1.1e-06	6	0	0	6
MAPK8IP3	16p13.3	<0.0000001	1.1e-06	1	0	0	1
MT-CO2	mitochondria	<0.0000001	1.1e-06	2	0	0	2
SMARCE1	17q21.2	<0.0000001	1.1e-06	1	0	0	1
SPECC1L	22q11.23	<0.0000001	1.1e-06	1	0	0	1
VWA2	10q25.3	<0.0000001	1.1e-06	1	0	0	1
C15orf39	15q24.2	<0.0000001	1.2e-06	5	0	1	6
DYNC1LI1	3p22.3	<0.0000001	1.2e-06	0	0	1	1
FLNB	3p14.3	<0.0000001	1.2e-06	1	0	0	1
GLYATL2	11q12.1	<0.0000001	1.2e-06	1	0	0	1
LINC00634	22q13.2	<0.0000001	1.2e-06	0	1	0	1
MT-ND4	mitochondria	<0.0000001	1.2e-06	1	0	0	1
CNNM2	10q24.32	<0.0000001	1.3e-06	3	0	0	3
DIEXF	1q32.2	<0.0000001	1.3e-06	1	0	0	1
DOCK1	10q26.2	<0.0000001	1.3e-06	1	0	0	1
ERH	14q24.1	<0.0000001	1.3e-06	1	0	0	1
FREM2	13q13.3	<0.0000001	1.3e-06	4	0	0	4
LAMP3	3q27.1	<0.0000001	1.3e-06	1	1	0	2
NSD1	5q35.3	<0.0000001	1.3e-06	4	1	0	5
SLCO4C1	5q21.1	<0.0000001	1.3e-06	1	0	0	1
SRL	16p13.3	<0.0000001	1.3e-06	2	0	0	2
SYNGAP1	6p21.32	<0.0000001	1.3e-06	1	0	0	1
TFPI2	7q21.3	<0.0000001	1.3e-06	2	0	0	2
EFS	14q11.2	<0.0000001	1.4e-06	1	0	0	1
EVI5	1p22.1	<0.0000001	1.4e-06	1	0	0	1
FCN1	9q34.3	<0.0000001	1.4e-06	1	0	0	1
GPATCH2	1q41	<0.0000001	1.4e-06	2	0	0	2
GPX3	5q33.1	<0.0000001	1.4e-06	0	1	0	1
HECTD4	12q24.13	<0.0000001	1.4e-06	1	0	0	1
SERPINA1	14q32.13	<0.0000001	1.4e-06	1	0	0	1
SMG5	1q22	<0.0000001	1.4e-06	1	0	0	1
TGM2	20q11.23	<0.0000001	1.4e-06	1	0	0	1
ATXN7	3p14.1	2e-07	1.5e-06	1	0	0	1
NLRP5	19q13.43	2e-07	1.5e-06	1	0	0	1
POLR3A	10q22.3	2e-07	1.5e-06	1	0	0	1
TBX15	1p12	2e-07	1.5e-06	3	0	0	3
ANP32D	12q13.11	2e-07	1.6e-06	1	0	0	1
APOBR	16p12.1	2e-07	1.6e-06	2	0	0	2
NR1H4	12q23.1	2e-07	1.6e-06	1	0	0	1
PDE1B	12q13.2	2e-07	1.6e-06	3	0	0	3
PLEKHN1	1p36.33	2e-07	1.6e-06	1	0	0	1
DENND1B	1q31.3	2e-07	1.7e-06	0	1	0	1
GPC2	7q22.1	2e-07	1.7e-06	2	0	0	2
LAMA4	6q21	<0.0000001	1.7e-06	2	0	0	2
SAAL1	11p15.1	2e-07	1.7e-06	1	0	0	1
STK32A	5q32	2e-07	1.7e-06	1	0	0	1
TEN1	17q25.1	<0.0000001	1.7e-06	1	0	0	1
BACE2	Xq25	2e-07	1.8e-06	1	0	0	1
FH	21q22.2-q22.3	2e-07	1.8e-06	1	0	0	1
GDI1	1q43	<0.0000001	1.8e-06	1	0	0	1
HSPH1	Xq28	2e-07	1.8e-06	0	0	1	1
TMEM132E	13q12.3	2e-07	1.8e-06	1	0	0	1
ANKRD45	17q12	2e-07	1.9e-06	1	0	0	1
BAZ1A	1q25.1	2e-07	1.9e-06	1	0	0	1
C2orf27A	14q13.1-q13.2	2e-07	1.9e-06	1	0	0	1
FUS	2q21.2	2e-07	1.9e-06	1	0	0	1
HIST1H2BC	16p11.2	2e-07	1.9e-06	2	0	0	2
OTUB1	6p22.2	2e-07	1.9e-06	1	0	0	1
USHBP1	11q13.1	2e-07	1.9e-06	2	0	0	2
FMO2	19p13.11	2e-07	2e-06	1	0	0	1
KDM5A	1q24.3	2e-07	2e-06	1	0	0	1
PPM1B	1q24.3	2e-07	2e-06	2	0	0	2
UBE3A	12p13.33	2e-07	2e-06	1	0	0	1
UPF2	2p21	2e-07	2e-06	2	0	0	2
CAMK1G	15q11.2	2e-07	2.1e-06	2	0	0	2
KIAA0895	10p14	2e-07	2.2e-06	1	0	0	1
SIRPA	1q32.2	2e-07	2.2e-06	2	0	0	2
AKAP5	7p14.2	<0.0000001	2.3e-06	1	1	0	2
NDST4	20p13	<0.0000001	2.3e-06	1	1	0	2
PREX2	14q23.3	2e-07	2.3e-06	4	0	0	4
SYNGR4	4q26	2e-07	2.3e-06	2	0	0	2
ZFAND2B	8q13.2	2e-07	2.3e-06	1	0	0	1
CCDC130	19q13.33	3e-07	2.4e-06	1	0	0	1
LYPD5	2q35	<0.0000001	2.4e-06	1	0	0	1
PRSS27	19p13.13	3e-07	2.4e-06	2	0	0	2
FAM72A	19q13.31	<0.0000001	2.5e-06	1	0	0	1
ITIH4	16p13.3	3e-07	2.5e-06	3	0	0	3
MYO18B	1q32.1	3e-07	2.5e-06	7	0	1	8
UHRF1	3p21.1	3e-07	2.5e-06	1	0	0	1
ALOX12	22q12.1	3e-07	2.7e-06	1	0	0	1
SPDYE6	19p13.3	3e-07	2.7e-06	1	1	0	2
TUBGCP3	17p13.1	3e-07	2.7e-06	1	0	0	1
ZNF587	7q22.1	<0.0000001	2.7e-06	2	0	0	2
EMP1	13q34	3e-07	2.8e-06	1	0	0	1
MAN2B1	19q13.43	3e-07	2.8e-06	3	0	0	3
ZNF34	12p13.1	3e-07	2.8e-06	2	0	0	2
ADH1A	19p13.13	3e-07	2.9e-06	1	0	0	1
METTL21A	8q24.3	<0.0000001	2.9e-06	1	0	0	1
TARS2	4q23	3e-07	2.9e-06	1	0	0	1
BIRC3	2q33.3	3e-07	3e-06	0	1	0	1
CDC42EP1	1q21.2	3e-07	3e-06	1	0	0	1
SLC25A47	11q22.2	3e-07	3e-06	1	0	0	1
TXN2	22q13.1	3e-07	3e-06	1	0	0	1
VCAM1	14q32.2	3e-07	3e-06	1	0	0	1
ATP11B	22q12.3	3e-07	3.1e-06	1	0	0	1
FOXP4	1p21.2	3e-07	3.1e-06	0	1	0	1
KLHL29	3q26.33	3e-07	3.1e-06	1	0	0	1
P2RY10	6p21.1	<0.0000001	3.1e-06	1	0	0	1
TRIP13	2p24.1	3e-07	3.1e-06	1	0	0	1
TAS2R43	Xq21.1	4e-07	3.2e-06	2	0	0	2
KRTAP16-1	5p15.33	4e-07	3.3e-06	1	0	0	1
PRSS53	12p13.2	4e-07	3.3e-06	1	0	0	1
IPCEF1	17q21.2	4e-07	3.4e-06	1	0	0	1
SNRPD2	16p11.2	4e-07	3.5e-06	2	0	0	2
PRICKLE3	6q25.2	<0.0000001	3.6e-06	3	0	0	3
KCNMB3	19q13.2-q13.3	4e-07	3.7e-06	1	0	0	1
KLF8	Xp11.23	<0.0000001	3.7e-06	1	0	1	2
SMPD4	3q26.32	4e-07	3.7e-06	1	0	0	1
UBE2R2	Xp11.21	<0.0000001	3.7e-06	1	0	0	1
CHRNA1	2q21.1	<0.0000001	3.8e-06	3	0	0	3
ADARB2	9p13.3	4e-07	3.9e-06	1	0	0	1
MCM6	2q31.1	4e-07	3.9e-06	1	0	0	1
SPATA21	10p15.3	4e-07	3.9e-06	1	0	0	1
FGF13	2q21.3	5e-07	4e-06	1	0	0	1
TNS3	1p36.13	5e-07	4e-06	1	0	0	1
CELSR3	Xq26.3-q27.1	5e-07	4.1e-06	4	0	0	4
CLPX	7p12.3	5e-07	4.1e-06	1	0	0	1
DDX11	3p21.31	<0.0000001	4.1e-06	4	0	0	4
ELMO2	15q22.31	5e-07	4.1e-06	1	0	0	1
ZNF135	12p11.21	<0.0000001	4.1e-06	1	0	0	1
EPSTI1	20q13.12	5e-07	4.2e-06	NA	NA	NA	0
PRRC2C	19q13.43	5e-07	4.2e-06	1	0	0	1
GREB1	13q14.11	<0.0000001	4.3e-06	3	0	0	3
IFNA5	1q24.3	5e-07	4.3e-06	1	0	0	1
LAT	2p25.1	5e-07	4.3e-06	1	0	0	1
NBPF1	9p21.3	<0.0000001	4.3e-06	0	1	0	1
B4GALT1	16q13	<0.0000001	4.4e-06	1	0	0	1
HNRNPH2	16p11.2	5e-07	4.4e-06	2	0	0	2
PSMA5	1p36.13	5e-07	4.5e-06	1	1	0	2
MYOM2	9p21.1	<0.0000001	4.6e-06	2	0	0	2
CNKSR3	Xq22.1	<0.0000001	4.7e-06	3	0	0	3
LRR1	1p13.3	5e-07	4.7e-06	1	0	0	1
NFE2L1	8p23.3	5e-07	4.7e-06	1	0	0	1
ZNF718	6q25.2	5e-07	4.7e-06	1	0	0	1
CAPN2	14q21.3	6e-07	4.8e-06	2	0	0	2
CKMT2	17q21.32	6e-07	4.8e-06	1	0	0	1
IGSF9B	4p16.3	<0.0000001	4.8e-06	0	1	0	1
LMO3	1q41	6e-07	4.9e-06	1	0	0	1
NTMT1	5q14.1	<0.0000001	4.9e-06	2	0	0	2
PPP1R36	11q25	6e-07	4.9e-06	1	0	0	1
STIP1	12p12.3	6e-07	4.9e-06	1	0	0	1
H3F3B	9q34.11	<0.0000001	5e-06	0	1	0	1
PARP12	14q23.3	6e-07	5e-06	1	0	0	1
NCKAP1	11q13.1	6e-07	5.1e-06	1	0	0	1
ZNF658	17q25.1	6e-07	5.2e-06	1	0	0	1
NCL	7q34	6e-07	5.3e-06	1	0	0	1
SARM1	2q32.1	6e-07	5.3e-06	1	1	0	2
OVOL2	9q21.11	<0.0000001	5.4e-06	1	0	0	1
DENND1C	2q37.1	<0.0000001	5.5e-06	0	0	1	1
ADRA1A	17q11.2	<0.0000001	5.6e-06	1	0	0	1
CAPN12	20p11.23	7e-07	5.6e-06	2	0	1	3
CRYBA1	19p13.3	7e-07	5.6e-06	1	1	1	3
NPC2	8p21.2	<0.0000001	5.6e-06	1	0	0	1
AKTIP	20p13	<0.0000001	5.7e-06	2	0	0	2
CEACAM21	19q13.2	7e-07	5.8e-06	1	0	0	1
FRMD5	17q11.2	7e-07	5.8e-06	1	0	0	1
IGDCC3	14q24.3	7e-07	5.8e-06	1	0	0	1
TOPBP1	16q12.2	7e-07	5.8e-06	3	1	0	4
FEM1C	19q13.2	7e-07	5.9e-06	1	0	0	1
POLI	15q15.3	7e-07	6e-06	1	0	0	1
HK3	15q22.31	7e-07	6.1e-06	1	0	0	1
WISP2	3q22.1	7e-07	6.1e-06	2	0	0	2
ZNF302	5q22.3	<0.0000001	6.2e-06	1	0	0	1
RIMS1	18q21.2	<0.0000001	6.3e-06	1	0	0	1
SLITRK1	5q35.2	8e-07	6.3e-06	4	0	0	4
MYLK	8p11.21	8e-07	6.4e-06	2	0	0	2
POLE	20q13.12	8e-07	6.4e-06	2	0	0	2
AMIGO3	19q13.11	8e-07	6.5e-06	1	0	0	1
FEZF1	6q13	<0.0000001	6.5e-06	0	0	1	1
KCNV1	13q31.1	8e-07	6.5e-06	3	0	0	3
CTNNA2	3q21.1	8e-07	6.7e-06	2	0	1	3
CDHR2	12q24.33	8e-07	6.8e-06	2	0	0	2
FCGRT	3p21.31	8e-07	6.8e-06	1	0	0	1
ZMAT1	7q31.32	8e-07	6.8e-06	1	0	0	1
ZNF800	8q23.2	<0.0000001	6.8e-06	1	0	0	1
ABCB5	2p12	8e-07	6.9e-06	3	0	0	3
ANKMY1	5q35.2	8e-07	6.9e-06	1	0	0	1
CHSY1	19q13.33	9e-07	7e-06	1	0	0	1
ACTR6	Xq22.1	<0.0000001	7.2e-06	0	1	0	1
IFITM10	7q31.33	9e-07	7.2e-06	1	0	0	1
NOX1	7p21.1	9e-07	7.2e-06	1	0	0	1
SESTD1	2q37.3	9e-07	7.2e-06	1	0	0	1
TOP3B	15q26.3	9e-07	7.2e-06	2	0	0	2
LDHA	12q23.1	9e-07	7.3e-06	1	0	0	1
PRDM4	11p15.5	<0.0000001	7.3e-06	1	0	0	1
SYNPR	Xq22.1	9e-07	7.3e-06	2	0	0	2
ALDH4A1	2q31.2	9e-07	7.4e-06	1	0	0	1
SLC4A3	22q11.22	<0.0000001	7.4e-06	1	0	0	1
ZNF99	11p15.1	9e-07	7.4e-06	3	0	0	3
FAM3A	12q23.3	9e-07	7.5e-06	1	0	0	1
BUB1	3p14.2	9e-07	7.6e-06	2	1	0	3
NISCH	1p36.13	9e-07	7.6e-06	2	0	0	2
ABCA1	2q35	1e-06	7.9e-06	0	1	0	1
H1FX-AS1	19p12	<0.0000001	7.9e-06	1	0	0	1
STAU2	Xq28	1e-06	8.1e-06	1	0	0	1
KIF16B	2q13	1.1e-06	8.4e-06	1	0	0	1
SLC4A8	3p21.1	1e-06	8.4e-06	2	0	0	2
KIFC3	9q31.1	<0.0000001	8.5e-06	1	0	0	1
RPS8	3q21.3	1.1e-06	8.5e-06	1	0	0	1
CPEB4	8q21.11	1.1e-06	8.6e-06	1	0	0	1
SYNE4	20p12.1	1.1e-06	8.7e-06	1	0	0	1
SLC25A25	12q13.13	<0.0000001	8.9e-06	1	0	0	1
MSL3P1	16q21	<0.0000001	9e-06	1	1	0	2
KLHL13	1p34.1	1.2e-06	9.1e-06	1	0	1	2
ERCC6L2	5q35.2	1.2e-06	9.2e-06	1	0	0	1
PDE4B	19q13.12	1.2e-06	9.2e-06	3	0	0	3
ACADSB	9q34.11	<0.0000001	9.4e-06	2	0	0	2
SLC4A7	2q37.1	1.2e-06	9.5e-06	1	0	0	1
MYO9A	Xq24	1.2e-06	9.7e-06	2	0	0	2
SH2D2A	9q22.32	1.2e-06	9.7e-06	2	0	0	2
CBFB	1p31.3	<0.0000001	9.8e-06	1	0	0	1
VCAN	10q26.13	1.3e-06	9.8e-06	2	0	0	2
HTRA4	3p24.1	1.3e-06	9.9e-06	1	1	0	2
STT3B	15q23	<0.0000001	9.9e-06	1	0	0	1
ZCCHC6	1q23.1	<0.0000001	1e-05	1	0	0	1
TFDP3	16q22.1	1.3e-06	1.01e-05	1	0	0	1
ZBTB38	5q14.2-q14.3	1.3e-06	1.01e-05	2	0	0	2
ZMYM6	8p11.22	1.3e-06	1.04e-05	1	0	0	1
E4F1	3p23	1.4e-06	1.06e-05	2	0	0	2
PHLPP2	9q21.33	1.4e-06	1.07e-05	1	0	0	1
CAP1	Xq26.2	1.4e-06	1.08e-05	2	0	0	2
FAM184B	3q23	1.4e-06	1.08e-05	1	1	0	2
PTK2	1p34.3	1.4e-06	1.09e-05	2	0	0	2
RXRG	16p13.3	1.4e-06	1.11e-05	2	0	0	2
TTC39A	16q22.2	1.4e-06	1.12e-05	1	0	0	1
PFDN6	1p34.2	1.5e-06	1.14e-05	1	0	0	1
ZNF689	16p11.2	<0.0000001	1.14e-05	2	0	0	2
ANGPT2	4p15.32-p15.31	1.5e-06	1.18e-05	1	0	0	1
DDB2	8q24.3	1.5e-06	1.18e-05	1	0	0	1
PSIP1	1q23.3	1.5e-06	1.18e-05	1	0	0	1
NFAT5	1p32.3	1.6e-06	1.2e-05	3	1	0	4
DLG1	6p21.32	<0.0000001	1.22e-05	1	0	0	1
FNDC3B	16p11.2	1.6e-06	1.22e-05	2	0	0	2
MB21D2	8p23.1	1.6e-06	1.22e-05	1	0	0	1
CLEC2D	11p11.2	<0.0000001	1.24e-05	1	0	0	1
FRMPD1	9p22.3	1.6e-06	1.24e-05	2	0	0	2
GPCPD1	16q22.1	1.6e-06	1.24e-05	1	0	0	1
MYOM1	3q29	<0.0000001	1.24e-05	1	0	0	1
PHACTR4	14q22.3	<0.0000001	1.24e-05	2	0	0	2
RASIP1	3q26.31	<0.0000001	1.24e-05	2	0	0	2
ROBO3	3q29	<0.0000001	1.24e-05	3	0	0	3
ZNF101	12p13.31	1.6e-06	1.24e-05	1	0	0	1
CYP4F2	9p13.2	1.7e-06	1.27e-05	1	0	0	1
AAGAB	20p12.3	<0.0000001	1.3e-05	1	0	0	1
COL5A2	18p11.31	1.7e-06	1.3e-05	2	0	0	2
ASPM	1p35.3	1.7e-06	1.31e-05	6	0	0	6
CYP26B1	19q13.33	<0.0000001	1.31e-05	4	0	0	4
ITGB5	11q24.2	1.8e-06	1.36e-05	1	0	0	1
ZNF121	19p13.11	1.8e-06	1.38e-05	1	0	0	1
RPL8	19p13.12	1.9e-06	1.4e-05	0	1	0	1
DPPA4	15q23	1.9e-06	1.41e-05	1	0	0	1
SLCO1C1	2q32.2	<0.0000001	1.43e-05	2	0	0	2
ATP2B3	1q31.3	1.9e-06	1.45e-05	1	1	0	2
ETS2	2p13.2	<0.0000001	1.45e-05	2	0	0	2
BRWD3	3q21.2	2e-06	1.47e-05	1	0	0	1
ENC1	19p13.2	<0.0000001	1.47e-05	1	0	0	1
FAM196A	8q24.3	2e-06	1.47e-05	1	0	0	1
OPCML	3q13.13	2e-06	1.5e-05	1	0	0	1
PGBD5	12p12.2	2e-06	1.5e-05	1	1	0	2
TERT	Xq28	2e-06	1.5e-05	1	0	0	1
EIF6	21q22.2	2e-06	1.52e-05	1	0	0	1
KIF26B	Xq21.1	2.1e-06	1.54e-05	6	0	0	6
RFFL	5q13.3	<0.0000001	1.54e-05	1	0	0	1
MID2	10q26.2	2.1e-06	1.57e-05	2	0	0	2
CTSA	11q25	2.1e-06	1.59e-05	1	0	0	1
DCP1B	1q42.13	2.2e-06	1.6e-05	1	0	0	1
SHPRH	5p15.33	2.2e-06	1.6e-05	2	0	0	2
DEPDC5	20q11.22	2.2e-06	1.61e-05	2	0	0	2
ANKRD13C	1q44	2.2e-06	1.62e-05	2	0	0	2
EEFSEC	17q12	2.2e-06	1.62e-05	1	0	0	1
NLRP12	Xq22.3	2.2e-06	1.63e-05	1	0	0	1
ABLIM3	20q13.12	2.3e-06	1.66e-05	1	0	0	1
BMP5	12p13.33	2.3e-06	1.66e-05	1	0	0	1
PCDHB6	6q24.3	2.3e-06	1.67e-05	1	0	0	1
MRC1	22q12.2-q12.3	2.3e-06	1.68e-05	1	0	0	1
SYDE2	1p31.1	2.4e-06	1.74e-05	2	0	0	2
NES	3q21.3	2.4e-06	1.77e-05	3	0	0	3
SSTR3	19q13.42	2.5e-06	1.8e-05	1	0	0	1
GAB3	5q32	<0.0000001	1.86e-05	1	0	1	2
CYP2S1	6p12.1	<0.0000001	1.88e-05	2	0	0	2
TECPR2	5q31.3	<0.0000001	1.89e-05	1	0	0	1
KRT20	10p12.33	2.6e-06	1.93e-05	1	0	0	1
TTC3	1p22.3	2.7e-06	1.93e-05	3	0	0	3
DPEP3	1q23.1	2.7e-06	1.96e-05	1	0	0	1
THAP7	22q13.1	2.7e-06	1.97e-05	1	0	0	1
COL20A1	Xq28	2.7e-06	1.98e-05	2	0	0	2
PRPF40B	19q13.2	2.8e-06	2.06e-05	1	0	0	1
ZNF793	14q32.33	2.9e-06	2.08e-05	1	0	0	1
KCNQ2	17q21.2	<0.0000001	2.09e-05	3	0	0	3
CENPF	21q22.13	2.9e-06	2.11e-05	2	0	0	2
GUSBP1	16q22.1	2.9e-06	2.11e-05	1	0	0	1
AP4E1	22q11.21	2.9e-06	2.12e-05	1	0	0	1
BCL6	20q13.33	3e-06	2.13e-05	1	0	0	1
DDX18	12q13.12	3e-06	2.15e-05	2	0	0	2
NAALAD2	19q13.12	<0.0000001	2.18e-05	2	0	0	2
ZNF784	20q13.33	3.1e-06	2.19e-05	0	1	0	1
TMEM65	1q41	3.1e-06	2.22e-05	1	0	0	1
CD163L1	5p14.3	3.1e-06	2.25e-05	4	0	0	4
PLA2R1	15q21.2	3.1e-06	2.25e-05	4	0	0	4
TACO1	3q27.3	3.1e-06	2.25e-05	1	0	0	1
TRPM5	2q14.1	<0.0000001	2.27e-05	3	0	0	3
ACY1	11q14.3	3.2e-06	2.28e-05	0	1	0	1
RSPH10B	19q13.42	3.2e-06	2.28e-05	2	0	0	2
UPP1	8q24.13	<0.0000001	2.29e-05	1	0	0	1
IFI35	12p13.31	3.2e-06	2.3e-05	1	0	0	1
IL27RA	2q23-q24	3.2e-06	2.3e-05	1	0	0	1
RASGRP4	17q23.3	3.2e-06	2.3e-05	1	0	0	1
DSG3	11p15.5	3.3e-06	2.33e-05	1	0	0	1
TP53BP2	3p21.2	3.3e-06	2.35e-05	2	0	0	2
HCFC1	7p22.1	<0.0000001	2.36e-05	4	0	0	4
CCDC158	7p12.3	<0.0000001	2.37e-05	2	0	0	2
KLHDC8B	17q21.31	3.4e-06	2.39e-05	1	0	0	1
MORN3	19p13.12	3.4e-06	2.39e-05	1	0	0	1
ESYT2	19q13.2	3.4e-06	2.4e-05	1	0	0	1
HNRNPH3	18q12.1	3.4e-06	2.4e-05	1	0	0	1
SEZ6L	1q41	3.4e-06	2.42e-05	2	0	0	2
CYP3A4	Xq28	3.4e-06	2.43e-05	2	0	0	2
TMCC3	4q21.1	3.5e-06	2.44e-05	1	0	0	1
HLA-DMA	3p21.31	3.5e-06	2.45e-05	1	0	0	1
GLB1L2	12q24.31	<0.0000001	2.47e-05	1	0	0	1
MRPL38	7q36.3	<0.0000001	2.49e-05	1	1	0	2
DZIP3	10q21.3	3.6e-06	2.51e-05	2	0	0	2
EXTL1	22q12.1	3.6e-06	2.51e-05	1	0	0	1
DEFB1	7q22.1	3.6e-06	2.54e-05	1	0	0	1
DNAH14	12q22	3.6e-06	2.54e-05	3	0	0	3
ERBB2	6p21.32	3.6e-06	2.54e-05	2	0	0	2
TFDP1	11q25	3.6e-06	2.54e-05	1	0	0	1
TDG	17q25.1	<0.0000001	2.57e-05	1	0	0	1
NKTR	3q13.13	3.7e-06	2.62e-05	2	0	0	2
RIN3	1p36.11	3.8e-06	2.63e-05	2	0	0	2
DENND4C	8p23.1	3.8e-06	2.64e-05	2	0	0	2
LGSN	1q42.12	<0.0000001	2.66e-05	1	0	0	1
MYO16	17q12	<0.0000001	2.68e-05	3	1	1	5
SH2D5	13q34	<0.0000001	2.68e-05	1	0	0	1
ANKRD18A	12q23.3	3.9e-06	2.7e-05	2	0	0	2
CXCR2	3p22.1	3.9e-06	2.71e-05	1	0	0	1
FKBP6	14q32.12	4.1e-06	2.84e-05	1	0	0	1
TMEM38A	9p22.1	4.1e-06	2.84e-05	1	0	0	1
ASTE1	6q12	4.2e-06	2.91e-05	1	0	0	1
SLC26A9	13q33.3	4.3e-06	2.96e-05	2	1	0	3
SEMA6B	1p36.12	4.3e-06	2.98e-05	1	0	0	1
ATM	9p13.1	4.5e-06	3.09e-05	2	0	0	2
CHST12	2q35	4.5e-06	3.09e-05	1	0	0	1
MRPL55	7q11.23	4.5e-06	3.1e-05	3	0	0	3
ACSBG2	17q21.2	4.6e-06	3.14e-05	2	0	0	2
DIS3L	19p13.11	4.6e-06	3.15e-05	0	0	0	0
RRAS	3q22.1	<0.0000001	3.19e-05	1	0	0	1
PHOSPHO2	1q32.1	4.7e-06	3.21e-05	1	0	0	1
HHATL	19p13.3	4.7e-06	3.22e-05	1	0	0	1
TLE4	11q22.3	4.7e-06	3.22e-05	2	0	0	2
EPPK1	7p22.3	<0.0000001	3.25e-05	2	0	0	2
HPSE	1q42.13	4.8e-06	3.26e-05	2	0	0	2
SRPK3	19p13.3	4.8e-06	3.26e-05	1	0	0	1
MAEA	15q22.31	<0.0000001	3.29e-05	1	0	1	2
SRPX2	19q13.33	<0.0000001	3.29e-05	1	0	0	1
KCNE2	2q31.1	4.9e-06	3.3e-05	1	0	0	1
MEA1	3p22.1	4.9e-06	3.33e-05	1	0	0	1
PITPNM2	9q21.31	4.9e-06	3.33e-05	1	0	0	1
PNPLA3	8q24.3	4.9e-06	3.33e-05	1	0	0	1
ATL1	4q21.23	5e-06	3.38e-05	1	0	0	1
NAV1	Xq28	5.1e-06	3.42e-05	1	0	0	1
MTO1	4p16.3	5.1e-06	3.44e-05	1	0	0	1
LTBP1	Xq22.1	5.2e-06	3.47e-05	2	0	0	2
GDPD4	21q22.11	5.2e-06	3.48e-05	1	0	0	1
IL1RL2	6p21.1	5.3e-06	3.56e-05	2	1	0	3
KLHL38	12q24.31	5.3e-06	3.58e-05	2	0	0	2
PLP2	22q13.31	5.3e-06	3.58e-05	1	0	0	1
NGF	14q22.1	5.4e-06	3.59e-05	1	0	0	1
FLNC	1q32.1	5.4e-06	3.61e-05	3	0	0	3
OBSCN	6q13	5.4e-06	3.64e-05	10	0	0	10
RPS6KA5	2p22.3	5.4e-06	3.64e-05	1	0	0	1
RAD50	11q13.5	5.5e-06	3.67e-05	0	0	1	1
SRRM1	2q12.1	5.5e-06	3.67e-05	1	0	0	1
HOXC8	8q24.13	5.6e-06	3.73e-05	1	0	0	1
ARHGAP25	Xp11.23	5.7e-06	3.79e-05	1	0	0	1
ASPG	1p13.2	5.7e-06	3.81e-05	1	0	0	1
APC	7q32.1	5.7e-06	3.82e-05	2	0	0	2
THNSL1	1q42.13	5.9e-06	3.89e-05	2	0	0	2
ACTL6B	14q32.11	5.9e-06	3.92e-05	1	1	0	2
SMTNL1	5q31.1	<0.0000001	3.98e-05	1	0	0	1
ZDBF2	1p36.11	6e-06	3.98e-05	3	0	0	3
TRPC4AP	12q13.13	6e-06	3.99e-05	2	0	0	2
RIMKLB	2p13.3	6e-06	4e-05	1	0	0	1
UCHL5	14q32.33	6.1e-06	4.06e-05	1	0	0	1
B3GAT3	5q22.2	<0.0000001	4.15e-05	1	0	0	1
ADAMTS6	10p12.1	<0.0000001	4.21e-05	2	0	0	2
COL4A2	7q22.1	6.5e-06	4.26e-05	2	0	0	2
FLT4	11q12.1	6.7e-06	4.41e-05	1	0	0	1
PKDREJ	2q33.3	6.8e-06	4.42e-05	1	0	0	1
ATP9A	20q11.22	<0.0000001	4.45e-05	3	0	0	3
VPS33B	12p13.31	6.8e-06	4.47e-05	1	0	0	1
MSI1	1q31.2	<0.0000001	4.48e-05	1	0	0	1
ZNF780B	11q12.3	6.9e-06	4.48e-05	2	1	0	3
ACAD11	5q12.3	6.9e-06	4.5e-05	1	0	0	1
ACTG1	13q34	6.9e-06	4.52e-05	2	0	0	2
KDM2B	5q35.3	7e-06	4.54e-05	1	0	0	1
SLC7A8	22q13.31	7e-06	4.59e-05	0	1	1	2
TCEAL3	20q13.2	7.1e-06	4.59e-05	1	0	0	1
MARCO	15q26.1	7.1e-06	4.62e-05	2	0	0	2
RNF150	12q24.31	<0.0000001	4.64e-05	1	0	0	1
POLE3	19q13.2	7.2e-06	4.66e-05	1	0	0	1
PTEN	3q22.1	7.2e-06	4.68e-05	3	0	0	3
EYA1	17q25.3	<0.0000001	4.73e-05	1	0	0	1
MAST2	12q24.31	7.3e-06	4.74e-05	1	0	0	1
RYR2	14q11.2	7.4e-06	4.77e-05	6	0	0	6
TPP1	Xq22.2	7.4e-06	4.77e-05	1	0	1	2
DNAH12	2q14.2	7.4e-06	4.8e-05	2	1	0	3
SLC2A4	4q31.21	7.5e-06	4.82e-05	1	0	0	1
FAM208B	9q32	<0.0000001	4.83e-05	2	0	0	2
ORAI1	10q23.31	<0.0000001	4.83e-05	1	0	1	2
PTPRE	8q13.3	7.5e-06	4.84e-05	2	0	0	2
SLC22A7	1p34.1	7.5e-06	4.86e-05	1	0	0	1
MOV10L1	1q43	<0.0000001	4.9e-05	1	0	0	1
COL5A3	11p15.4	7.7e-06	4.98e-05	1	1	0	2
SENP1	16q22.1	7.8e-06	5.02e-05	1	0	0	1
FAM135A	3p14.3	7.9e-06	5.06e-05	1	0	0	1
RPS6KA2	17p13.1	8e-06	5.13e-05	1	0	0	1
MAGEA12	10p15.1	8.1e-06	5.18e-05	2	0	0	2
IGF2-AS	12q24.31	<0.0000001	5.19e-05	1	0	0	1
LRCH1	10q26.2	8.2e-06	5.26e-05	1	0	0	1
ZNF69	6p21.1	8.2e-06	5.27e-05	1	0	0	1
HELB	22q13.33	<0.0000001	5.28e-05	3	0	0	3
SLC4A4	19p13.2	8.3e-06	5.31e-05	2	0	0	2
FNDC3A	12q13.11	8.4e-06	5.35e-05	0	1	0	1
MYH7B	6q13	8.4e-06	5.35e-05	4	0	0	4
YWHAH	6q27	8.6e-06	5.48e-05	1	0	0	1
TXNRD2	Xq28	8.6e-06	5.49e-05	1	0	0	1
ACAT2	11p15.5	8.6e-06	5.5e-05	1	0	0	1
ALLC	13q14.13-q14.2	8.7e-06	5.51e-05	1	0	0	1
NAV2	19p13.2	8.7e-06	5.54e-05	1	0	1	2
ARL11	12q14.3	9.1e-06	5.79e-05	2	0	0	2
GANAB	4q13.3	9.3e-06	5.86e-05	2	0	0	2
SCNN1B	13q14.2	9.5e-06	5.96e-05	2	0	0	2
ZNF628	20q11.22	<0.0000001	6.04e-05	1	0	0	1
PCDHGB1	22q12.3	9.7e-06	6.08e-05	2	0	0	2
KRBA2	22q11.21	9.8e-06	6.15e-05	1	0	0	1
THAP2	6q25.3	1.01e-05	6.3e-05	1	0	0	1
NUAK1	12q13.13	1.02e-05	6.38e-05	1	0	0	1
TRIM73	2p25.3	1.02e-05	6.38e-05	2	0	0	2
UGGT2	11p15.1	1.04e-05	6.48e-05	1	0	0	1
ITPR3	13q14.2	<0.0000001	6.5e-05	2	0	0	2
ASXL3	11q12.3	<0.0000001	6.52e-05	4	0	0	4
HNRNPA3	16p12.2-p12.1	1.05e-05	6.52e-05	1	0	0	1
LYNX1	19q13.42	<0.0000001	6.54e-05	1	0	0	1
OLFML3	5q31	<0.0000001	6.59e-05	1	0	0	1
NUP133	17p13.1	1.06e-05	6.61e-05	1	0	0	1
VAV3	12q21.1	1.08e-05	6.7e-05	1	0	0	1
PCDHA10	12q23.3	<0.0000001	6.75e-05	3	0	0	3
CXCR4	7q11.23	<0.0000001	6.84e-05	1	1	0	2
CCDC15	13q32.1	1.11e-05	6.87e-05	1	0	0	1
FRA10AC1	6p21.31	1.11e-05	6.88e-05	0	1	0	1
MYH8	18q12.1	1.11e-05	6.89e-05	3	0	0	3
ZNF136	2q31.2	1.12e-05	6.91e-05	1	0	0	1
ENTPD8	8q24.3	1.12e-05	6.93e-05	1	0	0	1
ZP2	1p13.2	1.12e-05	6.93e-05	2	0	0	2
ARSF	1q42.13	<0.0000001	6.97e-05	1	0	0	1
GNE	1p13.3	1.13e-05	6.97e-05	2	0	0	2
RNF207	5q31.3	1.13e-05	6.99e-05	2	0	0	2
SDCBP2	2q22.1	1.15e-05	7.08e-05	1	0	0	1
MAGED1	11q24.2	<0.0000001	7.14e-05	2	0	0	2
BCAT1	10q23.33	<0.0000001	7.27e-05	2	0	0	2
SEL1L2	17p13.1	1.19e-05	7.29e-05	2	0	0	2
TUBD1	19p13.2	1.2e-05	7.33e-05	1	0	0	1
ANXA5	9q34.3	1.21e-05	7.39e-05	0	0	1	1
PNLIPRP2	16p12.3-p12.2	<0.0000001	7.45e-05	1	0	0	1
BCL11B	Xp22.33	1.22e-05	7.48e-05	1	0	0	1
ANAPC5	9p13.3	1.22e-05	7.49e-05	1	0	0	1
BLOC1S6	1p36.31	<0.0000001	7.5e-05	1	0	0	1
PRELP	20p13	1.25e-05	7.65e-05	2	0	0	2
BCL2L11	Xp11.22	1.27e-05	7.76e-05	1	0	0	1
COL27A1	12p12.1	1.29e-05	7.83e-05	2	0	0	2
GP1BA	20p12.1	1.29e-05	7.85e-05	1	0	0	1
GIMAP8	17q23.1	1.3e-05	7.89e-05	2	0	0	2
SPSB1	4q27	<0.0000001	7.92e-05	1	0	0	1
MSH4	10q25.3	1.31e-05	7.95e-05	1	0	0	1
CCDC3	14q32.2	1.31e-05	7.97e-05	2	0	0	2
PRDM1	12q24.31	1.32e-05	8e-05	2	0	0	2
ZIC3	15q21.1	<0.0000001	8.08e-05	1	0	0	1
MRC2	1q32.1	<0.0000001	8.13e-05	2	0	0	2
C3P1	2q13	1.35e-05	8.17e-05	1	0	0	1
ANGPT1	9q32	1.36e-05	8.22e-05	1	0	0	1
CA14	17p13.2	1.36e-05	8.25e-05	3	0	0	3
SLC22A16	7q36.1	<0.0000001	8.25e-05	1	0	0	1
PEX5L	1p36.22	1.37e-05	8.26e-05	1	0	0	1
CYP4A22	1p31.1	1.37e-05	8.27e-05	1	0	0	1
NUDT14	10p13	1.37e-05	8.28e-05	1	0	0	1
INPP5B	6q21	1.38e-05	8.33e-05	4	0	0	4
CCDC82	Xq26.3	1.41e-05	8.5e-05	1	0	0	1
C1QTNF4	17q23.2	1.45e-05	8.74e-05	1	0	0	1
CDON	19p13.2	1.46e-05	8.78e-05	1	0	0	1
EIF4A3	8q23.1	1.48e-05	8.86e-05	1	0	0	1
F2	1q21.2	1.49e-05	8.91e-05	1	0	0	1
BEST2	6q21	<0.0000001	8.93e-05	1	0	0	1
DNMBP	3q26.33	1.5e-05	8.96e-05	2	0	0	2
MCRS1	1p33	<0.0000001	8.98e-05	1	0	0	1
CROCC	14q32.33	1.51e-05	9.03e-05	3	0	0	3
USP5	1p34.3	<0.0000001	9.06e-05	2	0	0	2
ZNF876P	11q21	1.52e-05	9.06e-05	2	0	0	2
VANGL2	11p11.2	1.58e-05	9.38e-05	3	0	0	3
FCN2	11q24.2	1.58e-05	9.42e-05	1	0	0	1
INPPL1	17q25.3	1.59e-05	9.46e-05	1	0	0	1
UBE2F	11p11.2	1.59e-05	9.46e-05	1	0	0	1
PLEKHG2	19p13.13	<0.0000001	9.67e-05	3	0	1	4
MEFV	10q24.2	1.63e-05	9.68e-05	1	0	0	1
MKKS	12q13.12	1.64e-05	9.72e-05	1	0	0	1
DNAJC14	1p36.13	<0.0000001	9.73e-05	1	0	0	1
TOMM7	12p13	1.65e-05	9.78e-05	1	0	0	1
INPP5J	4p16.3	1.67e-05	9.88e-05	1	0	0	1
TAPBPL	1q23.2	<0.0000001	9.9e-05	1	0	0	1
CSPG5	9q34.3	1.72e-05	0.0001013	1	0	0	1
NUB1	11q13.4	1.73e-05	0.0001016	1	0	0	1
LPCAT4	2q37.3	1.73e-05	0.0001017	2	0	0	2
TFAP2C	19q13.2	1.73e-05	0.0001017	2	0	0	2
AMIGO1	16p13.3	1.73e-05	0.000102	1	0	0	1
PDIA5	20p12.2	<0.0000001	0.0001027	3	0	0	3
USP21	12q13.2	<0.0000001	0.0001042	0	0	0	0
POLG	7p15.3	<0.0000001	0.0001051	1	0	0	1
ABCC2	22q12.2	1.81e-05	0.0001058	1	0	0	1
RTN2	12p13.31	1.81e-05	0.0001059	1	0	0	1
NEDD4L	3p21.31	1.81e-05	0.0001061	1	0	0	1
PDIA6	7q36.1	1.83e-05	0.0001068	1	0	0	1
TRIM55	15q14	1.83e-05	0.0001069	2	0	0	2
RNF111	20q13.31	<0.0000001	0.0001073	1	0	0	1
ACACA	1p13.3	1.86e-05	0.0001084	3	0	0	3
MGAT4A	3q21.1	<0.0000001	0.0001087	1	0	0	1
ARMC5	1q23.3	1.87e-05	0.000109	1	0	0	1
BCL2A1	21q21.1	1.89e-05	0.0001101	1	0	0	1
SNRNP200	15q26.1	<0.0000001	0.0001103	4	0	0	4
PSMD1	10q24.2	1.91e-05	0.0001109	1	0	0	1
TAF6	19q13.32	1.94e-05	0.0001125	1	0	1	2
PUM1	18q21.31	<0.0000001	0.0001131	2	0	0	2
GABBR2	2p25.1	<0.0000001	0.0001133	1	0	0	1
OTOR	8q13.1	1.96e-05	0.0001133	0	1	0	1
NLRC5	15q22.1-q22.2	1.96e-05	0.0001135	2	1	0	3
HLA-F	17q12	1.97e-05	0.0001139	2	0	0	2
INHA	2q11.2	1.97e-05	0.0001139	1	0	0	1
RNF38	16p11.2	1.99e-05	0.000115	1	0	0	1
ASTN2	15q25.1	1.99e-05	0.0001151	1	0	0	1
RBL1	2q11.2	1.99e-05	0.0001151	1	0	0	1
ITLN2	2q37.1	2e-05	0.0001158	3	0	0	3
NBEAL2	7q22.1	2.01e-05	0.0001158	3	0	0	3
MLKL	1p35.2	<0.0000001	0.0001163	1	0	0	1
CTSW	9q22.33	<0.0000001	0.0001175	1	0	0	1
STAU1	20p12.1	2.05e-05	0.0001179	1	0	0	1
SLC39A12	16q13	2.06e-05	0.0001184	2	0	0	2
MYH10	6p22.1	<0.0000001	0.0001213	4	0	0	4
LZTS2	2q35	2.12e-05	0.0001217	1	0	0	1
CRMP1	9p13.2	2.13e-05	0.0001224	0	0	1	1
UQCRB	9q33.1	2.14e-05	0.0001227	1	0	0	1
RLN1	20q11.23	2.14e-05	0.0001228	0	1	0	1
ATAD2B	1q23.3	2.15e-05	0.0001233	3	0	0	3
PDE5A	3p21.31	<0.0000001	0.0001234	1	0	0	1
CYSLTR1	16q23.1	2.16e-05	0.0001235	2	0	0	2
SLU7	11q13.1	<0.0000001	0.0001237	1	0	0	1
CSTF1	20q13.13	2.16e-05	0.0001238	1	0	0	1
PARP8	10p12.33	2.17e-05	0.000124	2	1	0	3
ASB3	17p13.1	<0.0000001	0.0001245	1	0	0	1
NLRX1	10q24.31	2.19e-05	0.0001251	1	0	0	1
PARP3	4p16.2	2.22e-05	0.0001266	1	0	0	1
SLC25A10	8q22.1	2.22e-05	0.0001267	2	0	0	2
ASPHD2	9p24.1	<0.0000001	0.0001269	1	0	0	1
HPS1	2p24.1-p23.3	2.24e-05	0.0001276	1	0	0	1
NHLRC2	4q26	2.25e-05	0.0001283	0	0	1	1
UBR5	Xq21.1	2.25e-05	0.0001284	4	0	0	4
YLPM1	5q33.3	2.3e-05	0.0001308	2	0	0	2
ZNF655	20q13.2-q13.31	<0.0000001	0.0001308	1	0	0	1
ALS2CL	5q11.1	2.31e-05	0.000131	2	0	0	2
VWA5A	2p16.2	<0.0000001	0.000131	1	0	0	1
DYRK4	11q23.3	2.32e-05	0.0001316	2	0	0	2
AIRE	3p21.2	2.33e-05	0.0001324	1	0	0	1
SCML1	17q25.3	2.34e-05	0.0001327	0	1	0	1
URB2	22q12.1	2.34e-05	0.0001327	2	0	0	2
SMAD5-AS1	10q24.2	2.34e-05	0.0001328	1	0	0	1
IGSF1	10q25.3	2.35e-05	0.0001332	1	0	0	1
NFS1	8q22.3	<0.0000001	0.0001347	1	0	0	1
GRM3	14q24.3	<0.0000001	0.0001351	2	0	0	2
KIFC1	7q22.1	2.39e-05	0.0001351	4	0	0	4
REL	3p21.31	2.39e-05	0.0001351	1	1	0	2
MAS1L	11q24.2	<0.0000001	0.0001352	1	0	0	1
PTPN21	12p13.32	<0.0000001	0.0001374	1	0	0	1
TRA2B	21q22.3	2.44e-05	0.0001374	1	0	0	1
MED13	Xp22.13	<0.0000001	0.0001384	2	0	0	2
RCAN3	1q42.13	2.46e-05	0.0001384	1	0	0	1
MRPS11	5q31.1	<0.0000001	0.0001388	0	1	0	1
PPHLN1	Xq25	2.48e-05	0.0001397	1	0	0	1
PIKFYVE	20q11.22	2.51e-05	0.0001411	2	0	0	2
ENTPD1	7q21.11-q21.12	2.53e-05	0.000142	1	0	0	1
KIAA1468	6p21.32	2.55e-05	0.0001428	0	1	0	1
NKX2-3	2p16.1	2.55e-05	0.0001431	1	0	0	1
TCF12	6p22.1	<0.0000001	0.0001444	2	0	0	2
FGD4	14q31.3	<0.0000001	0.0001447	1	0	0	1
RFTN2	3q27.2	2.59e-05	0.0001449	1	0	0	1
PVRIG	17q23.2	<0.0000001	0.0001454	1	0	0	1
STRN	1p36.11	2.6e-05	0.0001455	1	0	0	1
LIX1	15q25.3	2.62e-05	0.0001464	1	0	0	1
BSN	12q12	2.64e-05	0.0001472	2	0	1	3
IPO11	2q34	<0.0000001	0.0001472	0	0	0	0
ZNF143	10q24.1	2.67e-05	0.0001487	2	0	0	2
BHLHE41	18q21.33	2.69e-05	0.0001498	1	0	0	1
DCTN6	10q24.2	2.71e-05	0.0001508	1	0	0	1
PHLDB3	15q21.3	2.75e-05	0.0001522	2	0	0	2
CSTF2	12p11.21	2.77e-05	0.0001534	1	0	0	1
ITPR1	2q33.1	<0.0000001	0.0001535	2	0	0	2
BAZ1B	7q22.1	2.83e-05	0.0001566	1	0	0	1
ZP1	2p22.2	2.85e-05	0.0001576	1	0	0	1
DHX35	5q15	2.86e-05	0.000158	1	0	0	1
SALL1	3p21.31	2.87e-05	0.0001585	2	0	0	2
HOXD8	5q12.1	2.87e-05	0.0001587	0	1	0	1
YTHDF1	11p15.4	<0.0000001	0.0001593	1	1	0	2
ZNF710	12p12.1	2.91e-05	0.0001603	1	0	0	1
GPI	8p12	<0.0000001	0.000161	2	0	0	2
CPNE5	19q13.31	2.94e-05	0.000162	1	0	0	1
MUC6	Xq22.1	<0.0000001	0.0001632	2	0	0	2
PYGL	3p26.1	2.97e-05	0.0001635	1	0	0	1
TNRC6C	7q11.23	2.99e-05	0.0001642	3	0	0	3
UGP2	11q12.2	3e-05	0.0001649	1	0	0	1
FOS	20q11.23-q12	3.01e-05	0.0001655	1	0	0	1
RNF217	16q12.1	<0.0000001	0.0001666	1	1	0	2
FKBP15	2q31.1	<0.0000001	0.0001672	3	0	0	3
PCSK6	20q13.33	<0.0000001	0.0001712	1	0	0	1
HK1	15q26.1	3.17e-05	0.0001727	1	0	0	1
GPR142	19q13.11	3.17e-05	0.0001728	1	0	1	2
HNRNPK	5q31.3	3.18e-05	0.0001735	0	0	1	1
UBQLN4	6p21.2	3.2e-05	0.0001744	2	0	0	2
KNDC1	11p15.5	<0.0000001	0.0001755	1	0	0	1
FNDC7	14q22.1	3.22e-05	0.0001757	1	0	0	1
SEMA3B	17q25.3	3.22e-05	0.0001757	1	0	0	1
ADAM21	2p15	3.24e-05	0.0001763	0	0	1	1
MYH7	14q24.3	3.24e-05	0.0001767	1	0	0	1
KIF7	6q22.31	3.26e-05	0.0001775	0	1	0	1
CD72	9q32	3.27e-05	0.0001777	1	0	0	1
MCF2L	15q26.3	3.27e-05	0.0001778	1	1	0	2
CYP2W1	10q22.1	<0.0000001	0.0001788	2	0	0	2
SLC45A4	11p14.1	<0.0000001	0.0001794	2	0	1	3
GNA11	1p32.1	3.32e-05	0.0001802	1	0	0	1
UNC93A	17q25.1	3.32e-05	0.0001804	2	0	0	2
TUBA1A	9q21.32	3.33e-05	0.0001809	1	0	0	1
DNAH1	1q22	3.36e-05	0.0001819	1	0	0	1
ZNF729	10q26.3	3.45e-05	0.0001864	2	0	0	2
SCUBE2	1p13.3	3.49e-05	0.0001886	1	0	0	1
FMO4	3p21.31	3.52e-05	0.0001901	2	0	0	2
DCTN2	14q24.2	3.59e-05	0.0001937	1	0	0	1
TBATA	14q11.2	3.6e-05	0.0001939	2	1	1	4
MAVS	15q26.1	3.66e-05	0.0001967	1	0	0	1
POLR2J4	9p13.3	3.66e-05	0.0001969	2	0	0	2
RDX	13q34	3.69e-05	0.0001986	1	0	0	1
FN3KRP	7p22.3	3.71e-05	0.0001991	1	0	0	1
SMOC2	8q24.3	3.79e-05	0.000203	2	0	0	2
LRRC17	19p13.3	<0.0000001	0.000204	0	1	0	1
TRIP10	6q27	3.82e-05	0.0002044	1	0	0	1
CCNB1IP1	12q13.12	3.85e-05	0.0002059	1	0	0	1
DPYSL2	3p21.1	3.85e-05	0.0002061	1	0	0	1
HOMER2	19p12	<0.0000001	0.0002067	2	0	0	2
SPHK2	11p15.4	3.87e-05	0.0002067	1	0	0	1
CLEC5A	1q24.3	3.91e-05	0.0002085	1	0	0	1
PRLHR	12q13.3	3.91e-05	0.0002086	2	0	0	2
HTRA2	10q22.1	3.93e-05	0.0002094	1	0	0	1
MOGAT3	20p13	<0.0000001	0.00021	1	0	0	1
TMPRSS7	7p13	3.95e-05	0.0002106	1	0	0	1
DNAJC5B	11q22.3	3.97e-05	0.0002114	2	0	0	2
CTTNBP2NL	17q25.3	3.98e-05	0.0002117	1	0	0	1
NR1D2	6q27	<0.0000001	0.0002142	1	0	0	1
PLCB1	7q22.1	4.04e-05	0.0002147	0	1	0	1
ZNF43	19p13.3	4.04e-05	0.0002147	2	0	0	2
FAM111A	14q11.2	4.05e-05	0.0002153	1	0	0	1
IPO9	8p21.2	<0.0000001	0.0002183	1	1	0	2
PDYN	15q25.2	4.17e-05	0.0002208	1	0	0	1
ROS1	19q13.33	4.17e-05	0.0002209	2	0	0	2
DCAF17	7q34	4.19e-05	0.0002218	1	1	0	2
GPATCH3	10q26.11	4.19e-05	0.0002218	1	0	0	1
STAU2-AS1	2p13.1	<0.0000001	0.0002239	1	0	0	1
EIF2S3	7q22.1	4.29e-05	0.0002267	1	0	0	1
CARS2	3q13.2	4.3e-05	0.0002272	0	0	1	1
PLA2G3	8q13.1	<0.0000001	0.0002291	1	0	0	1
CWF19L2	1p13.2	<0.0000001	0.0002305	1	0	0	1
CDH3	3p24.2	4.39e-05	0.0002314	1	1	0	2
SEL1L3	20p12.3	4.4e-05	0.0002317	1	0	0	1
POMGNT1	19p12	4.42e-05	0.0002324	2	1	0	3
CPNE4	11q12.1	4.44e-05	0.0002331	1	0	0	1
CNOT10	1q32.1	<0.0000001	0.0002333	1	0	0	1
CAMKMT	20p13	4.53e-05	0.0002374	1	0	0	1
MBOAT4	6q22.1	4.54e-05	0.0002381	1	0	0	1
MYBL1	2q31.1	4.58e-05	0.0002397	1	0	0	1
SP4	1p36.11	4.59e-05	0.0002406	1	0	0	1
TOR1B	8q21.11	4.65e-05	0.0002433	1	0	0	1
CACNA1S	Xp22.11	<0.0000001	0.0002492	2	0	0	2
PIM3	13q34	4.86e-05	0.0002533	1	0	0	1
GDAP1	22q12.2	4.87e-05	0.0002534	2	0	0	2
FBXO5	11q22.3	4.89e-05	0.0002545	1	0	0	1
SLX4	16q22.1	5.01e-05	0.0002603	1	0	0	1
SORCS3	16q24.3	5.03e-05	0.000261	1	0	0	1
ZNF417	4p15.2	<0.0000001	0.0002625	2	0	0	2
IFIT1	1p34.1	5.07e-05	0.0002628	1	0	0	1
CCNE1	3q22.1	5.11e-05	0.0002646	1	1	0	2
MED18	3p22.3	<0.0000001	0.0002654	1	1	0	2
APPL2	2p21	5.16e-05	0.0002669	1	0	0	1
MRPL45	8p12	5.17e-05	0.0002674	1	0	0	1
DNAH5	8q13.1	<0.0000001	0.0002696	5	0	0	5
CAMKK1	7p15.3	<0.0000001	0.0002698	1	0	0	1
CCDC40	9q34.11	5.22e-05	0.0002698	2	0	0	2
CDR2L	1q32.1	5.27e-05	0.0002721	1	0	0	1
LAMC2	22q13.33	5.29e-05	0.000273	2	0	0	2
MFGE8	8q21.11	<0.0000001	0.0002731	1	0	0	1
ZBTB41	6q25.2	<0.0000001	0.0002732	0	1	0	1
B4GALNT4	16p13.3	5.31e-05	0.0002738	2	0	0	2
FAAH	10q25.1	5.43e-05	0.000279	2	0	0	2
CSNK2A1	19q13.43	5.43e-05	0.0002793	1	0	0	1
RNF24	10q23.31	5.45e-05	0.0002799	1	0	0	1
DDB1	19q12	5.48e-05	0.0002815	1	0	0	1
CROT	1p35.3	5.49e-05	0.0002817	1	0	0	1
DKKL1	12q23.3	5.49e-05	0.0002817	1	0	0	1
UBTF	11q24.3	5.5e-05	0.0002822	1	0	0	1
RALYL	17q12	5.51e-05	0.0002827	1	0	0	1
PJA1	5p15.2	<0.0000001	0.0002847	1	0	1	2
WDR44	17p13.2	5.56e-05	0.0002847	1	0	0	1
ACAP3	17q25.3	5.58e-05	0.0002854	1	0	0	1
KBTBD12	17q25.1	<0.0000001	0.0002856	1	0	0	1
SECTM1	1q25.3	5.68e-05	0.0002902	1	0	0	1
NT5DC3	15q26.1	5.74e-05	0.0002926	2	0	0	2
GPR161	1q31.3	<0.0000001	0.0002962	1	0	0	1
SACS	11p15.5	5.82e-05	0.0002964	6	0	0	6
ELK1	1p33	<0.0000001	0.0002998	2	0	0	2
IL11	16q23.1	<0.0000001	0.0003075	1	0	0	1
HTT	20p13	6.07e-05	0.0003078	1	0	0	1
INCENP	16q21	6.08e-05	0.000308	1	0	0	1
ULK4	20p13	<0.0000001	0.000308	1	0	0	1
MTPAP	11q12.2	6.08e-05	0.0003083	3	0	0	3
NAA35	7q21.12	6.11e-05	0.0003096	0	1	0	1
ATG4D	19q13.33	<0.0000001	0.0003112	1	0	0	1
TRO	17q21.31	6.19e-05	0.0003135	4	0	0	4
SERPINI2	8q21.2	<0.0000001	0.0003144	1	0	0	1
KATNB1	Xq13.1	6.22e-05	0.0003145	1	0	0	1
MACC1	Xq24	6.31e-05	0.0003184	1	0	0	1
CTNNBL1	1p36.33	6.35e-05	0.0003206	2	0	0	2
KIF5C	3q21.3	6.39e-05	0.0003224	4	0	0	4
RPL18	17q25.3	6.51e-05	0.0003277	1	0	0	1
JAKMIP3	12q23.3	<0.0000001	0.0003311	1	1	0	2
TAS2R31	1q24.2	6.63e-05	0.0003328	1	0	0	1
SLC17A9	13q12.12	<0.0000001	0.0003333	1	0	0	1
ZNF429	Xp11.23	<0.0000001	0.0003349	0	1	0	1
PLIN4	17q21.2	6.73e-05	0.0003371	5	0	2	7
PACRG	19q13.42	<0.0000001	0.0003477	1	0	0	1
ZNF37A	4p16.3	<0.0000001	0.0003489	0	1	0	1
MPO	17q11.2	7.01e-05	0.0003499	1	0	0	1
FAM84B	11q12.3	<0.0000001	0.0003528	1	0	0	1
RHNO1	3p22.1	<0.0000001	0.0003536	1	0	0	1
CLDN14	10p11.23	7.12e-05	0.0003548	1	0	0	1
MPP1	9q21.33	7.14e-05	0.0003555	1	0	0	1
UCK2	19p13.2	7.23e-05	0.0003594	3	3	1	7
ACTL6A	Xp11.21	7.41e-05	0.0003673	1	0	0	1
IMPG1	3q26.1	7.44e-05	0.0003688	2	0	0	2
ZRANB3	16q21	7.51e-05	0.0003717	0	1	0	1
TRAF5	7p21.1	<0.0000001	0.0003749	1	0	0	1
STS	20q11.23	<0.0000001	0.0003759	1	0	0	1
CEL	2q23.1-q23.2	7.63e-05	0.0003771	3	0	0	3
TMEM151B	19q13.33	7.7e-05	0.0003804	1	0	0	1
TDRD12	10q26.3	<0.0000001	0.000384	2	0	0	2
PAF1	12p13.2	7.8e-05	0.0003846	1	0	0	1
SCN11A	20q13.33	7.82e-05	0.0003854	5	0	0	5
HOOK1	19p12	7.83e-05	0.0003859	2	0	0	2
DOCK4	19p13.3	<0.0000001	0.0003884	4	0	0	4
ANKRD7	6q26	<0.0000001	0.0003913	1	0	0	1
TMX1	10p11.1	7.96e-05	0.0003915	1	0	0	1
ADAMTS13	17q22	8.06e-05	0.000396	1	0	0	1
SLC3A2	8q24.21	8.07e-05	0.0003962	1	0	0	1
CLIP1	12p13.33	8.09e-05	0.000397	2	0	0	2
MPHOSPH10	21q22.13	<0.0000001	0.000397	1	0	0	1
SNX21	Xq28	8.12e-05	0.0003983	0	0	0	0
SLC16A7	10q23.31	8.25e-05	0.0004044	1	0	0	1
TRAFD1	1q24.1	8.26e-05	0.0004047	1	0	0	1
PREX1	3q26.33	<0.0000001	0.000408	4	1	0	5
BNIP2	6q14.1	<0.0000001	0.0004105	1	0	0	1
ZNF546	2q21.3	<0.0000001	0.0004118	1	0	0	1
AKAP3	1q32.3	8.47e-05	0.0004137	1	0	0	1
STOX1	Xp22.31	8.53e-05	0.0004159	1	0	0	1
MORF4L1	9q34.13	<0.0000001	0.0004165	1	0	0	1
SLC25A4	6p21.1	<0.0000001	0.0004189	1	0	0	1
CD163	19q13.11	8.65e-05	0.0004216	1	0	0	1
PLXNA1	19q13.2	8.66e-05	0.0004217	1	0	0	1
GJB7	3p22.2	<0.0000001	0.0004282	0	0	0	0
SELE	1p32.1	8.82e-05	0.0004285	1	0	0	1
YARS2	7q31.1	8.82e-05	0.0004286	0	1	0	1
GCOM1	7q31.31	<0.0000001	0.0004378	1	0	0	1
ZNF573	14q22.1	9.06e-05	0.000439	1	0	0	1
TCEA1	9q34.2	<0.0000001	0.0004406	2	0	0	2
KAT5	11q12.3	9.14e-05	0.0004425	1	0	0	1
EPN3	12q24.31	9.15e-05	0.000443	1	0	1	2
FLT1	2p13.3	9.15e-05	0.000443	1	0	0	1
ILF3	20q13.12	9.17e-05	0.0004436	1	0	0	1
PSTPIP2	12q14.1	9.21e-05	0.0004459	1	0	0	1
RNF126P1	12q24.13	9.25e-05	0.0004471	1	0	0	1
CALML3	20q13.13	9.26e-05	0.0004477	1	0	0	1
ASB7	15q22.2	<0.0000001	0.0004507	1	0	0	1
ABCC6	19q13.2	9.39e-05	0.0004531	1	0	0	1
FAM117B	12p13.32	9.42e-05	0.0004543	0	0	0	0
STAT3	10q22.1	<0.0000001	0.0004543	1	0	0	1
XRRA1	15q25.1	9.47e-05	0.0004563	1	0	0	1
LETMD1	4q35.1	9.51e-05	0.0004579	2	0	0	2
ARSD	12p13.31	<0.0000001	0.0004641	1	0	0	1
FSD1L	3q21.3	9.7e-05	0.0004666	1	0	0	1
NPC1	6q14.3-q15	9.7e-05	0.0004666	4	0	0	4
UTS2R	1q24.2	9.75e-05	0.0004685	1	0	0	1
IRX4	12p11.21	9.83e-05	0.0004715	0	1	0	1
DCC	15q21.3	9.84e-05	0.000472	1	0	0	1
NR2E1	15q21.3	9.93e-05	0.0004757	1	0	0	1
PPIP5K2	19q13.12	9.93e-05	0.0004757	2	0	0	2
TXNL1	8q11.23	<0.0000001	0.0004796	1	0	0	1
NEK9	3p22	0.000101	0.0004829	1	0	0	1
PLEKHM2	11q13.1	0.0001011	0.0004835	1	0	0	1
ANKRD54	17q21.33	0.0001014	0.0004847	1	0	0	1
OR1C1	13q12.3	0.0001017	0.0004859	1	0	0	1
BCAN	19p13.2	0.0001017	0.0004862	1	0	0	1
OPN1SW	18q21.1	0.0001023	0.0004884	1	0	0	1
MYEOV	17q22	<0.0000001	0.000489	1	0	0	1
ARNT	10p15.1	0.0001047	0.0004986	1	0	0	1
RASSF4	15q26.3	0.0001053	0.0005013	1	0	0	1
ZNF486	16p13.11	0.0001064	0.000506	1	0	0	1
TMEM126A	2q33.2	<0.0000001	0.0005061	1	0	0	1
ERAP2	17q21.2	0.0001065	0.0005066	1	0	0	1
SYCP2L	11q13.4	0.0001076	0.000511	1	0	0	1
MT-ATP6	12q13.12	0.0001089	0.0005164	1	0	0	1
ZNF181	Xp22.33	0.0001101	0.0005211	2	0	0	2
HAUS3	9q31.2	<0.0000001	0.0005224	1	0	0	1
SRP19	18q11.2	0.0001106	0.0005235	1	0	0	1
COPB2	17q25.3	0.0001119	0.0005288	1	0	0	1
MITF	5p15.33	0.000112	0.0005292	1	0	0	1
DENND5A	18q21.2	<0.0000001	0.0005328	1	0	1	2
SHROOM3	6q21	0.000113	0.0005332	2	0	0	2
PTPN12	5q21.1	0.0001134	0.0005351	0	1	0	1
CTCF	18q21.31	0.0001148	0.0005406	1	0	0	1
PRKDC	14q24.3	<0.0000001	0.0005492	2	0	0	2
COL1A2	1p36.21	0.0001171	0.0005503	1	0	0	1
TPSB2	22q13.1	<0.0000001	0.0005506	1	0	0	1
IGKV4-1	1q44	<0.0000001	0.0005536	1	0	0	1
TLR5	1q23.1	0.0001183	0.0005551	2	0	0	2
SLC5A12	7q32.1	<0.0000001	0.0005568	1	0	0	1
SLC8A1	11q13.3	0.0001189	0.000557	2	0	0	2
NME7	1q21.3	0.0001193	0.0005587	1	0	0	1
HAX1	10q11.21	<0.0000001	0.0005606	1	0	0	1
SELL	20p11.23	0.0001198	0.0005606	2	0	0	2
EMP2	19p12	<0.0000001	0.0005625	1	0	0	1
GPR35	11q14.1	0.0001209	0.000565	1	0	0	1
MAP3K10	5q15	0.0001216	0.0005677	1	0	0	1
GALNT5	6p24.2	<0.0000001	0.000569	1	0	0	1
SPTLC1	mitochondria	<0.0000001	0.0005727	2	0	0	2
C19orf44	19q13.11	0.000123	0.0005734	1	0	0	1
KRT31	4p16.3	0.000123	0.0005734	1	0	0	1
ZNF185	5q22.2	0.0001235	0.0005753	1	0	0	1
SMARCC1	3q23	0.000125	0.0005814	1	0	0	1
QSOX2	3p13	0.0001253	0.0005828	1	0	0	1
PIWIL1	11p15.4	<0.0000001	0.0005839	2	0	0	2
SLC44A1	4q21.1	0.0001256	0.000584	1	0	0	1
C12orf71	7q11.23	<0.0000001	0.0005878	1	0	0	1
WDPCP	16q22.1	0.0001266	0.0005878	2	0	0	2
DEGS1	8q11.21	0.0001267	0.000588	1	0	0	1
PTCD3	7q21.3	0.0001277	0.000592	1	0	0	1
ABCC11	16p13.3	0.0001281	0.0005936	2	0	0	2
TRPC6	2p11.2	<0.0000001	0.0006035	3	1	0	4
ASNSD1	1q41	<0.0000001	0.0006065	3	1	0	4
FAM83A	11p14.2	0.0001314	0.000607	2	0	0	2
GNB5	2p22.1	<0.0000001	0.0006074	1	0	0	1
CA10	1q24.2	<0.0000001	0.0006083	1	0	0	1
FOLH1B	1q21.3	0.0001323	0.0006108	1	0	0	1
CPZ	1q24.2	0.0001333	0.0006148	0	1	0	1
MYF6	16p13.13	0.0001335	0.0006155	2	0	0	2
TAPT1	2q37.3	0.0001341	0.0006181	1	0	0	1
TMEM104	19q13.2	0.0001343	0.0006189	2	0	0	2
DNAJC13	2q24.1	0.0001348	0.000621	4	0	0	4
ZNFX1	9q22.31	0.0001351	0.0006222	2	0	0	2
PER3	19p13.11	0.0001354	0.0006236	1	0	0	1
BAZ2A	17q21.2	0.0001358	0.0006252	1	0	0	1
MCPH1	Xq28	0.0001363	0.0006273	1	0	0	1
PGM1	3p21.31	<0.0000001	0.0006273	1	0	0	1
ZNF543	9q34.3	0.0001373	0.0006311	1	0	0	1
OR51B5	12q24.33	<0.0000001	0.0006317	1	0	1	2
PKHD1L1	9q31.1-q31.2	0.0001379	0.0006329	4	0	0	4
PDZK1IP1	12p11.23	0.0001387	0.0006363	1	0	0	1
NR4A2	2p15	0.0001394	0.0006391	1	0	0	1
NVL	1q42.11	0.0001396	0.0006397	2	0	0	2
ACSL6	2p11.2	<0.0000001	0.000648	1	0	0	1
IGLV7-43	16q12.1	0.000144	0.0006582	1	0	0	1
SERPINB9	11q22.1	0.0001456	0.0006645	1	0	0	1
ATF6	2q32.2	0.0001462	0.000667	0	1	0	1
SLC7A9	8q24.13	0.0001464	0.000668	1	0	0	1
BRSK2	15q21.2	0.0001477	0.0006733	2	0	0	2
CYTIP	17q21.33-q22	<0.0000001	0.0006787	2	0	0	2
SYMPK	11q14.3	0.0001491	0.0006789	2	0	0	2
ZNF365	4p16.1	<0.0000001	0.0006803	3	1	1	5
AACSP1	12q21.31	0.0001499	0.0006819	1	0	0	1
SLC2A1	4p15.32	<0.0000001	0.000685	1	0	0	1
ALDH1A1	17q25.1	0.0001528	0.0006937	0	1	0	1
TMEM140	3q22.1	0.0001545	0.0007002	1	0	1	2
IDI2-AS1	20q13.13	0.0001562	0.0007071	0	1	0	1
NXF3	1p36.23	0.000157	0.0007101	1	0	0	1
SIRT4	12q13.3	<0.0000001	0.0007187	1	0	0	1
ZNF782	8p23.1	0.0001591	0.0007187	1	0	0	1
MMP8	1p31.3	0.0001595	0.0007202	0	1	0	1
LIMA1	19q13.43	0.0001619	0.0007295	1	0	0	1
CCNJ	11p15.4	0.0001621	0.00073	1	0	0	1
TNR	8q23.1-q23.2	0.0001634	0.0007351	1	0	0	1
MASP2	1p33	0.0001644	0.0007392	2	0	0	2
MNDA	2q22-q23	0.0001644	0.0007392	0	0	1	1
SGMS1	1q42.11	<0.0000001	0.000743	3	0	0	3
OLFML2B	5q31.1	0.0001656	0.0007438	1	0	0	1
IPO13	22q11.22	<0.0000001	0.0007505	2	0	0	2
NALCN	6p25.2	0.0001682	0.000754	4	0	0	4
ATP10D	1q23.3	0.0001685	0.0007553	1	0	0	1
AFF3	19q13.11	0.0001688	0.0007561	1	0	0	1
ZNF785	11p15.5	0.0001711	0.0007655	1	0	0	1
TBX1	2q24.1	0.0001717	0.0007679	1	0	0	1
PABPN1L	19q13.32	<0.0000001	0.0007727	2	0	0	2
A2MP1	10q21.2	0.000175	0.0007805	1	0	0	1
GRID1	5q35.3	0.0001751	0.000781	1	0	0	1
AVPI1	1p34.2	<0.0000001	0.0007903	1	0	0	1
EMC9	9q21.13	0.0001779	0.0007918	1	0	0	1
PCDHA7	7q33	0.0001781	0.0007927	1	0	0	1
MLIP	10p15.3	<0.0000001	0.000796	1	0	0	1
NADSYN1	Xq22.1	<0.0000001	0.0008008	2	0	0	2
IGSF8	12q24.31	0.000182	0.0008079	2	0	0	2
CSMD2	9q22.33	<0.0000001	0.000808	7	0	0	7
PRPF38B	11q22.2	0.0001823	0.0008088	1	0	0	1
FIBCD1	12q13.12	0.0001824	0.0008091	1	0	0	1
KBTBD4	10q24.1	0.0001846	0.0008169	0	1	0	1
PLD5	1q25.1	0.0001846	0.0008169	1	0	0	1
ATP1A2	1p36.22	<0.0000001	0.0008179	3	0	0	3
RYR1	1q23.1	0.0001849	0.0008179	8	1	0	9
PLXNA2	10q11.23	0.0001863	0.0008233	2	0	0	2
HELZ	1q23.3	<0.0000001	0.000827	1	0	0	1
MAT1A	1p34.1	0.0001874	0.0008274	1	0	0	1
STXBP5	13q32.3-q33.1	<0.0000001	0.0008274	3	0	0	3
LRRK2	4p12	0.0001879	0.0008296	3	0	0	3
ZNF541	2q11.2	0.0001883	0.0008308	1	0	0	1
ATF4P4	16p11.2	0.0001921	0.0008454	1	0	0	1
MYO3B	22q11.21	0.000193	0.0008488	1	0	0	1
CHORDC1	16q24.3	0.000194	0.0008523	2	0	0	2
DPP7	12p13.31	0.0001947	0.0008542	1	0	0	1
AKR1D1	10q23.1-q23.2	0.0001964	0.0008609	1	0	0	1
TRIQK	10q24.2	0.0001976	0.0008654	1	0	0	1
SLC17A8	14q12	<0.0000001	0.0008675	2	0	0	2
SNAP23	5q31.3	<0.0000001	0.0008768	1	0	0	1
PCDHA2	6p12.1	<0.0000001	0.0008854	1	0	0	1
BRPF3	11q13.4	0.0002042	0.0008908	1	0	0	1
CXorf58	1q23.2	0.0002044	0.0008915	1	0	0	1
ATXN2L	1p35.1	<0.0000001	0.0009104	1	0	0	1
UVRAG	1p13.3	<0.0000001	0.0009144	0	0	0	0
PIAS2	9q34.12	<0.0000001	0.0009204	0	1	0	1
LRP2	11p11.2	0.0002133	0.000925	4	0	0	4
SRBD1	1q43	<0.0000001	0.0009294	1	0	0	1
NUP160	1q23.2	<0.0000001	0.0009339	2	0	0	2
CXCL2	19q13.2	<0.0000001	0.0009404	1	0	0	1
RNF216P1	1q32.2	<0.0000001	0.0009428	1	0	0	1
OAS1	17q24.2	0.0002187	0.0009457	1	0	0	1
KIAA1211	10q22.3	0.0002225	0.0009603	2	0	0	2
QSER1	6q24.3	<0.0000001	0.0009612	1	0	0	1
PLCB4	12q12	<0.0000001	0.0009628	0	0	1	1
DNM1	19q13.33	0.0002272	0.0009787	1	0	0	1
ARHGEF1	11q23.2	0.0002287	0.0009843	3	0	0	3
FMO1	2q31.1	0.0002321	0.0009973	2	0	0	2
ATXN7L3	11q14.3	<0.0000001	0.0010008	1	0	0	1
MMP11	9q34.3	0.0002333	0.0010018	1	0	0	1
ARHGAP42	7q33	0.0002334	0.0010021	2	0	0	2
MANSC1	8q22.1	0.0002342	0.0010052	1	0	0	1
SSBP3	12q23.1	<0.0000001	0.0010127	1	0	0	1
NLRP10	15q15.1-q15.2	0.0002367	0.0010145	1	0	0	1
PDZRN3	5q31.3	0.0002373	0.0010165	1	0	0	1
MYO1B	6p21.31	0.0002403	0.0010277	2	0	0	2
MDM2	Xp22.11	0.0002409	0.00103	1	0	0	1
RCBTB2	16p11.2	0.0002448	0.0010454	0	1	0	1
SCARB2	11q13.5	0.000245	0.0010457	2	0	0	2
SLC23A1	18q21.1	0.0002465	0.0010521	1	0	0	1
MTF1	2q31.1	0.0002487	0.0010597	1	0	0	1
CCDC114	2p21	0.0002487	0.0010598	1	0	0	1
THBS3	11p11.2	0.0002488	0.0010601	1	0	0	1
GPR55	4q13.3	0.0002489	0.0010604	2	0	0	2
MEP1B	7p22.1	<0.0000001	0.0010627	1	0	0	1
MEGF8	12q24.13	0.0002519	0.0010708	3	0	0	3
RGL3	4q12	0.0002519	0.0010708	1	0	0	1
SUPT5H	11p13	0.0002529	0.0010746	4	1	0	5
PRDM15	20p12.3-p12.2	<0.0000001	0.0010786	1	0	0	1
EAF1	9q34.11	<0.0000001	0.0010816	1	0	0	1
GOPC	19q13.2	<0.0000001	0.0010928	1	0	0	1
RBM22	1q24.3	<0.0000001	0.0011021	3	0	0	3
ACBD5	17q21.31	<0.0000001	0.0011036	1	0	0	1
PSPC1	22q11.23	0.0002626	0.0011099	1	0	0	1
DDX21	11q22.1	0.0002648	0.001119	1	0	0	1
CLK2	12p13.2	<0.0000001	0.0011313	1	0	0	1
C7orf61	1p32.3	<0.0000001	0.0011345	1	0	0	1
ACTA2	11p15.4	0.0002696	0.0011365	2	0	0	2
ARHGEF7	3p13	0.0002721	0.0011459	2	0	0	2
MUC5B	2q32.3	0.0002723	0.0011465	7	0	0	7
BAG6	12q15	0.0002734	0.0011504	2	0	0	2
UGT2B7	13q14.2	0.0002752	0.0011568	1	0	0	1
PLG	4q21.1	0.000276	0.0011595	1	0	0	1
CCDC92	5q31.2	0.0002761	0.0011598	1	0	0	1
HERC1	20p13	<0.0000001	0.0011598	2	1	0	3
BRCA1	1p34.3	<0.0000001	0.0011614	3	0	0	3
RPS18	3q29	0.0002774	0.0011645	1	0	0	1
LTBP2	20q13.33	0.000278	0.0011665	1	0	0	1
RNF126	19q13.33	0.0002782	0.0011671	0	1	0	1
SLC15A1	1q22	0.0002783	0.0011673	1	0	0	1
E2F7	2q37.1	<0.0000001	0.0011749	1	0	0	1
WASL	18q12.1	0.0002818	0.0011801	2	0	0	2
RALGPS1	19q13.2	0.0002848	0.0011913	1	0	0	1
FBXO7	19p13.2	0.0002851	0.0011924	1	0	0	1
NACA	19q13.2	0.0002854	0.001193	1	0	0	1
CARNS1	21q22.3	<0.0000001	0.0012064	1	0	0	1
ZC3HC1	3p25.1	0.0002898	0.0012085	1	0	0	1
NPSR1-AS1	16p11.2	0.000291	0.0012128	1	0	0	1
C9orf163	6q22.1	<0.0000001	0.0012129	1	1	0	2
FBXW7	5q33.1	0.0002913	0.0012137	4	0	0	4
KCNAB1	10p12.1	0.0002926	0.0012182	1	0	0	1
NAALADL1	13q12.11	0.0002936	0.0012216	2	0	0	2
TBC1D17	10q22.1	<0.0000001	0.0012222	1	0	0	1
IRF5	1q22	0.0002946	0.0012253	0	0	1	1
SLC9A5	7q22.1	0.0002952	0.0012275	1	0	0	1
KANK2	10q23.31	<0.0000001	0.0012282	1	0	0	1
CNOT3	13q34	0.0002957	0.001229	1	1	0	2
VSTM4	11p15.5	0.0002997	0.0012435	1	0	0	1
GTPBP8	6p21.33	0.0003033	0.0012561	1	0	0	1
TAX1BP1	4q13.2	0.0003054	0.0012632	1	0	0	1
SMC6	6q26	0.0003057	0.0012644	4	0	1	5
ZWILCH	12q24.31	0.000306	0.0012652	1	0	0	1
MORN1	15q22.31	0.0003062	0.001266	1	0	0	1
RARRES1	17q21.31	<0.0000001	0.0012712	0	0	1	1
PDXDC1	6p21.32	0.0003085	0.0012745	1	0	0	1
COPB1	14q24.3	0.0003092	0.0012773	1	0	0	1
BARX2	11q13.1	0.0003099	0.0012794	1	0	0	1
POLK	19p13.3	<0.0000001	0.0012808	1	0	0	1
SPDYE4	13q32.2-q32.3	0.0003125	0.0012886	1	0	0	1
HLA-C	12q21.2	0.0003165	0.0013034	3	0	0	3
SUOX	7q31.32	0.0003172	0.0013058	1	0	0	1
SP100	9q33.3	0.0003174	0.0013069	3	0	0	3
ASCC3	22q12.3	<0.0000001	0.0013073	1	0	0	1
WDR33	12q23-q24.1	<0.0000001	0.0013085	2	0	0	2
ARFGAP2	11q13.2	0.0003182	0.0013092	2	0	0	2
NPTX2	7q32.2	0.0003193	0.0013131	1	0	0	1
SBSN	7p14.3	0.0003196	0.0013144	1	1	0	2
PRKD1	9q34.3	<0.0000001	0.0013149	1	0	0	1
ADA	4q31.3	<0.0000001	0.0013189	1	0	0	1
NXF4	3q25.31	0.000321	0.0013189	1	1	0	2
INTS1	11q13.1	0.0003222	0.0013235	2	0	0	2
SCFD1	19q13.33	0.0003248	0.0013329	1	0	0	1
UNC13B	7q32.1	<0.0000001	0.001333	1	0	0	1
TEX15	16q22.1	0.0003258	0.0013359	1	0	0	1
MICAL3	19p13.2	0.0003283	0.0013443	1	0	0	1
OSBPL11	19q13.42	0.0003297	0.0013497	2	0	0	2
RBM4B	10q11.23	0.0003301	0.0013513	2	0	0	2
NDRG1	3q13.2	<0.0000001	0.0013552	1	0	0	1
PSMC4	7p15.2	<0.0000001	0.0013572	1	2	0	3
CLRN1-AS1	2p24.2	0.0003337	0.001364	1	0	0	1
HIST1H1T	15q22.31	0.0003343	0.0013662	1	0	0	1
ZNF157	1p36.32	0.0003355	0.0013706	1	0	0	1
PKD1L1	3q25.32	0.0003398	0.0013867	4	0	0	4
DHDDS	16p13.11	0.0003422	0.001395	1	0	0	1
ALDH18A1	11p15.2	0.0003489	0.0014202	1	0	0	1
NLRP2	11q24.3	0.0003525	0.0014339	1	0	0	1
COG2	5q13.3	<0.0000001	0.0014408	2	1	0	3
TMEM59	5p15.31	<0.0000001	0.0014421	1	0	0	1
TADA2B	17p13.1	0.0003557	0.0014454	1	1	0	2
KIAA1328	6p21.33	0.0003558	0.0014456	2	0	0	2
COL23A1	12q13.2	<0.0000001	0.0014482	1	1	0	2
ALPK1	2q37.1	0.0003582	0.0014536	1	0	0	1
FAM83E	6q16.3	0.0003583	0.0014537	1	0	0	1
ZFYVE27	2q14.3	0.0003662	0.0014835	2	0	0	2
DDX17	11p11.2	<0.0000001	0.0015046	1	0	0	1
ZNF318	7q22.1	0.0003743	0.0015119	3	0	0	3
PDCD6	19q13.12	0.0003758	0.0015168	0	1	0	1
WRN	14q12	<0.0000001	0.0015197	2	0	0	2
KLHL26	20q13.12	0.000377	0.0015211	2	0	0	2
RAB39B	Xq22.1	0.0003803	0.001533	1	0	0	1
SPRR3	7p22.3	0.0003804	0.0015332	1	0	0	1
CHMP3	14q12	0.0003812	0.0015357	0	1	0	1
FAM86C2P	9p13.3	0.0003834	0.001543	1	0	0	1
FCER1A	8p12	0.0003853	0.0015496	1	0	0	1
EPB41L1	22q11.21	<0.0000001	0.0015703	1	0	0	1
ASMTL	3q21.2	0.0003942	0.0015812	0	1	0	1
CIC	11q13.2	0.0003969	0.0015912	1	0	0	1
UNC80	8q24.22	0.000397	0.0015912	2	0	0	2
TYR	19q13.11-q13.13	<0.0000001	0.0016085	1	0	0	1
PRKG2	3q25.1	0.0004028	0.0016111	2	0	0	2
PANX3	6p22.2	0.0004031	0.0016121	1	0	0	1
MSRA	Xp11.3	<0.0000001	0.0016129	1	0	0	1
ACO2	7p12.3	0.0004103	0.0016369	1	0	0	1
FGF8	1p36.11	0.0004123	0.001644	2	0	0	2
HDAC6	10q24.1	0.0004125	0.0016448	2	0	0	2
PPIE	19q13.42	0.0004164	0.0016589	1	0	0	1
ATP13A5	1q42.2	0.0004168	0.0016602	2	0	0	2
TRPV5	1p32.3	0.0004177	0.0016634	2	0	0	2
NUDT1	4p16.1	<0.0000001	0.001693	1	0	0	1
ATP6V1A	18q12.2	0.0004267	0.0016966	1	0	0	1
PTGER3	5q35.3	0.0004312	0.0017113	0	1	0	1
SH3YL1	4q25	0.0004323	0.0017145	1	1	0	2
RALBP1	19q13.33	0.0004356	0.0017259	1	0	0	1
PRICKLE2	10q24.2	<0.0000001	0.0017262	0	0	0	0
CLSTN3	22q13.1	0.0004359	0.0017264	2	0	0	2
TBX3	6p21.1	<0.0000001	0.0017324	2	0	0	2
AZGP1	5p15.33	0.0004383	0.0017349	1	0	0	1
RIC3	8p12	0.0004405	0.0017423	1	0	0	1
SBF1	19p13.11	0.0004445	0.0017562	0	1	0	1
COG1	Xq28	0.0004462	0.0017623	2	0	0	2
KHDRBS1	1q21.3	0.0004467	0.0017635	1	0	0	1
RABL6	2p11.2	<0.0000001	0.0017657	1	0	0	1
BEND7	11q13.2	<0.0000001	0.00177	1	0	0	1
TARBP1	1q23.2	0.0004497	0.0017733	2	0	0	2
PCDHGA1	20q11.23	0.0004503	0.0017752	1	0	0	1
AURKB	Xp22.3 and Yp11.3	0.000452	0.0017814	1	0	0	1
ZDHHC17	19q13.2	<0.0000001	0.0017962	1	0	0	1
RFX2	2q34	0.0004597	0.0018098	1	0	0	1
ZIC5	11q14.3	0.000462	0.0018177	1	0	0	1
MYH11	4q21.21	0.0004625	0.0018195	4	0	0	4
TPRG1L	11q24.2	<0.0000001	0.0018416	0	1	0	1
PMFBP1	8p23.1	0.0004701	0.001846	1	0	0	1
BRS3	22q13.2	0.0004713	0.0018506	1	0	0	1
EIF4A2	10q24.32	<0.0000001	0.0018675	3	0	0	3
ITGAX	Xp11.23	0.0004777	0.0018732	4	1	0	5
PPP2R2D	1p34.2	0.0004786	0.0018764	1	0	0	1
DHCR7	3q29	0.0004812	0.0018856	1	0	0	1
CD4	7q34	0.0004824	0.0018895	0	1	0	1
TMPRSS11D	7p22.3	0.0004835	0.0018935	2	0	0	2
EPHB3	3q13.31	0.0004863	0.0019035	4	0	0	4
AFAP1	1p31.1	0.0004878	0.0019088	1	0	0	1
IQGAP2	2p25.3	0.0004895	0.0019149	4	0	0	4
AGAP6	18p11.22	<0.0000001	0.0019187	1	0	0	1
AKAP8L	3p14.1	0.000491	0.0019196	1	0	0	1
SAMD1	12p13.31	0.0004913	0.0019203	1	0	0	1
ABCA4	12q24.21	0.0004922	0.0019229	3	0	0	3
TRAT1	7q22.1	<0.0000001	0.0019272	1	0	0	1
CYP4B1	11p15.4	0.0005004	0.0019511	1	0	0	1
LIMK1	22q13.33	0.0005049	0.0019656	1	0	0	1
TET2	17q25.1	<0.0000001	0.0019704	2	0	0	2
IGHG3	1p35.2	<0.0000001	0.0019717	1	0	0	1
DMBT1	9q34.3	0.0005098	0.0019831	2	0	0	2
WDR49	10p13	0.0005123	0.0019914	1	0	0	1
TDRD9	1q42.2	0.0005136	0.0019958	1	0	0	1
ZNF485	5q31	0.0005141	0.0019978	1	0	0	1
HSPA12A	17p13.1	<0.0000001	0.002	5	0	0	5
RCN1	12q21.2	0.0005156	0.002002	1	0	0	1
ZNF860	19p13.3	<0.0000001	0.0020037	1	1	0	2
SPR	13q32.3	<0.0000001	0.0020048	1	0	0	1
GGCX	16p13.11	0.0005175	0.0020083	1	0	0	1
SNX32	1p36.32	<0.0000001	0.0020169	2	0	0	2
TMEM19	16q22.2	<0.0000001	0.0020247	1	0	0	1
IL16	Xq26.3	<0.0000001	0.0020256	1	0	0	1
SDCCAG8	3q27.3	<0.0000001	0.0020267	1	0	0	1
VWA5B2	16p11.2	<0.0000001	0.002031	1	0	0	1
USP35	10q26.3	0.0005257	0.0020357	0	1	0	1
EGR2	11q13.4	0.0005258	0.0020359	1	0	0	1
SLC9A8	12p13.31	0.0005268	0.0020392	1	0	0	1
HECW1	4q13.2	<0.0000001	0.0020398	4	0	0	4
ADAMTSL2	3q27.1	<0.0000001	0.0020484	1	0	0	1
BTG4	4p16.1	<0.0000001	0.0020495	1	0	0	1
ATRAID	5q13.3	<0.0000001	0.002055	1	0	0	1
PCDHB14	10q11.23	0.0005323	0.002057	2	0	0	2
POLR2B	19p13.12	0.0005343	0.0020639	0	1	0	1
DDX43	19p13.12	0.0005364	0.0020711	1	0	0	1
FAM96B	1p22.1	0.0005388	0.0020791	1	0	0	1
MAP2K2	3q13.13	0.0005433	0.002095	1	0	0	1
ANKRD29	1p33	<0.0000001	0.0021064	1	0	0	1
ZC3H12A	7q11.23	<0.0000001	0.0021141	0	1	0	1
PIK3R3	4q24	<0.0000001	0.0021149	0	1	0	1
DNTTIP1	14q32.33	0.0005507	0.0021201	1	0	0	1
LAPTM4A	10q26.13	0.0005667	0.0021754	1	0	0	1
HAO2	3q26.1	<0.0000001	0.0021756	1	0	0	1
CYP4A11	14q32.33	0.0005684	0.0021811	3	1	0	4
HERC6	10q11.21	0.0005697	0.0021856	1	0	0	1
RBM27	10q25.3	<0.0000001	0.0022021	2	0	0	2
UBA6	11p13	<0.0000001	0.0022037	1	0	0	1
SIRPB1	3p24.1	0.0005779	0.0022135	1	0	0	1
CYFIP2	2p13.2	0.000578	0.0022137	1	0	0	1
IGBP1	2p12	0.00058	0.0022203	1	0	0	1
HPS5	2p11.2	<0.0000001	0.0022372	1	0	0	1
RMI1	11q13.1	0.0005859	0.0022402	1	0	0	1
DDIT4L	12q21.1	0.0005861	0.0022406	1	0	0	1
ITGB8	15q25.1	0.0005887	0.0022496	1	0	0	1
P4HB	1q43-q44	0.0005891	0.0022506	2	0	0	2
HOOK2	3q27.1	0.0005957	0.0022748	1	0	0	1
ZNF619	11q14.1	0.0005965	0.0022771	1	0	0	1
PNO1	10q21.3	<0.0000001	0.0022815	1	0	0	1
ICK	20q13.13	<0.0000001	0.0022863	1	0	0	1
ETV1	7p14.1-p13	0.0006	0.0022874	3	0	0	3
CDH1	9q34.2	0.000604	0.0023005	1	0	0	1
FRG1	11q23.1	0.0006075	0.0023122	6	0	0	6
IL17RD	2p23.3	0.0006081	0.002314	1	0	0	1
SPTLC2	5q31.3	<0.0000001	0.0023229	1	0	0	1
IL11RA	4q12	<0.0000001	0.0023285	2	0	0	2
ADPRHL1	6q13	<0.0000001	0.0023321	2	0	0	2
LRIT2	16q22.1	<0.0000001	0.0023324	1	0	0	1
EMILIN3	19p13.3	0.0006183	0.0023485	2	0	0	2
SSNA1	18q11.2	0.0006233	0.0023656	1	0	0	1
PPP1R9A	1p34.3	<0.0000001	0.0023912	0	1	0	1
XIRP1	1p34.1	0.0006308	0.0023912	3	0	0	3
COL6A2	20q13.12	<0.0000001	0.0023951	1	0	0	1
KCNA1	2p24.1	0.0006321	0.0023951	1	0	0	1
TCOF1	1p12	0.0006365	0.0024095	1	0	0	1
AP2A2	1p33	0.0006394	0.0024195	2	0	0	2
GRIN3B	4q22.1	<0.0000001	0.0024245	1	0	0	1
ATP2B4	5q32	0.0006426	0.0024296	3	0	0	3
R3HCC1L	4q13.2	<0.0000001	0.0024307	2	0	0	2
FAM193A	20p13	0.0006435	0.0024319	1	0	0	1
NOP56	5q33.3	0.000644	0.0024336	0	0	1	1
FGD2	Xq13.1	0.0006457	0.0024396	2	0	0	2
RGPD3	11p15.1	0.0006566	0.0024752	1	0	0	1
CLUAP1	9q21.32	<0.0000001	0.0024753	2	0	0	2
ABCA10	4q24	0.0006601	0.0024873	2	0	1	3
FAM66C	7p21.1	0.0006605	0.0024884	1	0	0	1
STX6	17q25.3	0.0006627	0.0024965	2	0	0	2
BCAS1	19p13.13	<0.0000001	0.0025014	2	0	0	2
NCOA3	3p22.1	0.0006651	0.0025039	2	0	0	2
ESRP2	2p14	<0.0000001	0.002506	1	0	0	1
TMEM209	6p12.1	0.0006725	0.0025299	2	1	0	3
MCF2L2	7p21.2	0.000675	0.0025369	1	0	0	1
FBXL4	16q22.1	<0.0000001	0.00254	1	0	0	1
SGK3	19p13.3	<0.0000001	0.0025423	1	0	0	1
CHFR	4q35.2	0.0006773	0.0025437	1	0	0	1
NDUFB3	3p14.3	<0.0000001	0.0025567	1	0	0	1
EIF2AK4	14q24.3	<0.0000001	0.0025868	4	0	1	5
THRA	9p13.3	0.0006903	0.0025868	1	0	0	1
IGKV2-24	13q34	<0.0000001	0.002597	1	0	0	1
ALB	10q23.1	0.0007	0.002618	2	1	0	3
ABCA8	20q12	0.0007036	0.0026298	1	0	0	1
PCDHGA3	10q23.2	0.0007041	0.0026311	1	0	0	1
OPRL1	9q34.3	0.000707	0.00264	2	0	0	2
RUSC1-AS1	7q21.3	0.0007087	0.0026456	1	0	0	1
MYH6	3p22.2	0.0007088	0.0026459	3	0	0	3
OR2A1	21q22.3	0.000709	0.0026461	1	0	0	1
SUGP2	12p13.32	<0.0000001	0.0026501	1	0	0	1
HDAC2	5q32-q33.1	<0.0000001	0.0026526	1	0	0	1
ABL1	11p15.5	0.0007113	0.0026533	1	0	0	1
ACVR1B	19p13.3	0.0007115	0.002654	2	0	0	2
IGHV3-48	1q32.1	<0.0000001	0.002656	1	0	0	1
GFPT2	10q24.2	0.0007133	0.0026596	3	0	0	3
RUFY2	4p16.3	0.0007141	0.0026623	1	0	0	1
IGLV3-32	20p13	0.0007202	0.0026827	1	0	0	1
FKBP5	6p21.2	<0.0000001	0.0026996	1	0	0	1
RRP12	2q12.2	0.000726	0.0027008	1	0	0	1
C1orf127	16p13.3	0.000727	0.0027041	2	0	0	2
ADNP2	17q24.3	0.0007282	0.0027076	1	0	0	1
ADSL	12p13.31	0.0007319	0.0027191	1	0	0	1
ASTN1	1q25.3	0.0007393	0.0027431	4	1	0	5
CYP4F11	20q13.2	0.0007393	0.0027431	1	0	0	1
DDX47	20q13.12	0.0007419	0.0027508	2	0	0	2
ZNF182	16q22.1	0.0007432	0.002755	1	0	0	1
DALRD3	7q32.2	0.0007522	0.0027857	3	0	0	3
HEATR5A	3q27.1	0.0007563	0.002799	3	0	0	3
AMPD1	6q16.1-q16.2	0.0007627	0.0028201	4	0	0	4
CTSD	8q13.1	0.0007639	0.0028241	1	0	0	1
PTCRA	12q24.33	0.0007681	0.002838	1	0	0	1
ITGB3BP	2q33.1	0.0007703	0.0028452	1	0	0	1
ZNF816	15q15.1	<0.0000001	0.0028542	2	0	0	2
PALMD	17q21.1	0.0007753	0.0028616	1	0	0	1
VCPIP1	2p11.2	0.0007773	0.0028679	1	0	0	1
IL21R	4q13.3	0.0007797	0.0028761	1	0	0	1
LRRC49	17q25.1	0.0007819	0.0028837	1	0	0	1
WDR88	17q24.2	<0.0000001	0.0028926	1	0	0	1
ABCC9	5q31.3	<0.0000001	0.0028983	2	0	0	2
RFXANK	20q13.33	<0.0000001	0.0029016	1	0	0	1
COPE	1q22	0.0007883	0.0029032	2	0	0	2
RNF112	14q11.2	<0.0000001	0.0029145	1	0	0	1
CDK11A	7q35	0.0007949	0.0029254	1	0	0	1
LCA5	19p13	0.0007963	0.0029296	1	0	0	1
ZNF777	6q21	0.0007978	0.0029339	1	0	0	1
DGKE	9q34.12	<0.0000001	0.0029425	1	0	0	1
NUMA1	12q13.13	0.0008068	0.0029624	2	1	1	4
ZNF319	14q32.33	<0.0000001	0.0029624	1	0	0	1
USP34	5q35.3	<0.0000001	0.0029758	7	0	0	7
XAF1	10q21.3	0.0008174	0.0029946	1	0	0	1
SSPO	22q11.22	<0.0000001	0.0029995	2	0	0	2
LTK	6p21.31	0.0008237	0.0030147	1	0	0	1
ZNF48	10q24.1	0.0008317	0.003042	1	0	0	1
LIPG	1p36.22	0.0008335	0.0030472	1	0	1	2
ZC3H13	18q23	0.0008384	0.003063	0	1	0	1
TUBGCP2	22q13.1	0.0008393	0.0030655	2	0	0	2
HOXC6	1q25.2	0.0008399	0.0030671	0	1	0	1
FREM3	19p13.12	0.0008406	0.0030693	3	0	0	3
CAMK2D	12p13.1	<0.0000001	0.0030914	1	0	0	1
EPHA10	Xp11.23	0.0008477	0.0030914	1	0	0	1
TBP	3p21.31	0.0008495	0.0030972	2	0	0	2
GRM1	14q12	0.0008507	0.003101	2	0	0	2
TBX22	1p13.2	0.0008567	0.0031186	1	1	0	2
RABGAP1L	11p15.5	0.0008645	0.0031425	1	0	0	1
ATG13	6p21.1	0.0008678	0.0031524	1	0	0	1
ABCA11P	1p31.3	0.000873	0.003169	1	0	1	2
CPED1	19q13.41	0.0008919	0.0032297	2	0	0	2
GPR180	1p21.2	0.0008923	0.0032307	1	0	0	1
HSPG2	8q13.1	0.000897	0.0032462	5	0	0	5
IGKV1D-33	16p12.1	0.0009006	0.0032575	1	0	0	1
HMMR	15q23	0.0009027	0.0032638	0	0	1	1
DISC1	19q13.11	0.0009044	0.0032687	3	1	0	4
SCAPER	12p12.1	<0.0000001	0.0032687	0	0	1	1
SUB1	19p13.11	0.0009043	0.0032687	1	0	0	1
EVPL	19p13.11	0.0009164	0.0033076	2	0	0	2
ZFPM2	17p11.2	<0.0000001	0.0033145	4	0	0	4
C2CD2L	1p36.33	0.0009268	0.0033395	1	0	0	1
KLRC1	6q14.1	0.0009284	0.0033438	0	1	0	1
OXR1	7q36.1	<0.0000001	0.0033502	1	0	0	1
SMG8	17q22	0.0009332	0.003359	3	0	0	3
XPNPEP2	11q13.4	0.0009361	0.0033681	2	0	0	2
CYBRD1	16q21	<0.0000001	0.0034017	2	0	1	3
HEPHL1	2p15	0.0009563	0.0034281	1	0	0	1
SIGLEC8	17p13.2	0.0009562	0.0034281	1	0	0	1
IQCG	7q36.1	0.0009592	0.0034378	1	0	0	1
AKAP17A	15q15.1	0.0009679	0.0034659	1	0	0	1
ARHGAP22	16p11.2	0.000968	0.003466	1	0	0	1
DUSP27	18q21.1	0.0009711	0.0034761	6	1	0	7
ZNF438	13q14.13	0.0009711	0.0034761	3	0	0	3
FGD1	10q26.3	<0.0000001	0.0034865	2	0	0	2
COX15	12q13.13	0.0009766	0.0034922	2	0	0	2
UNC13D	4q31.21	0.0009825	0.0035099	2	0	0	2
BET1	4q26	<0.0000001	0.003514	1	0	0	1
DDX41	1p34.3	0.0009852	0.0035182	1	0	0	1
CACNA1C	6q27	<0.0000001	0.0035273	3	0	0	3
HIST1H2BH	6q24.3	0.000989	0.0035297	1	0	0	1
IMPDH1	Xq21.1	0.0009935	0.0035446	2	0	0	2
ITIH6	1q25.1	0.0009941	0.0035464	3	0	0	3
HSP90AA6P	11p11.2	0.001006	0.0035826	1	0	0	1
KCNH3	4p16.3	<0.0000001	0.0036121	2	0	0	2
TUBE1	7q31.31	0.0010175	0.0036174	1	0	0	1
EPS15	13q32.1	0.0010209	0.0036283	3	0	0	3
SLC37A1	1p36.12	0.0010235	0.0036365	1	0	0	1
IL1RAP	2p11.2	<0.0000001	0.0036487	1	0	0	1
PTPN9	5q34	<0.0000001	0.0036502	1	0	0	1
ATP6V1B1	1q42.2	0.0010312	0.0036611	1	0	0	1
RDH16	15q24.3	0.0010347	0.0036711	1	0	0	1
MPP5	5p13.3	0.0010397	0.0036864	1	1	0	2
KIF2A	17q25.1	0.0010412	0.0036911	2	0	0	2
BTAF1	8q23	0.0010443	0.0037008	1	0	0	1
ADNP	11q23.3	0.0010456	0.0037046	0	1	0	1
LMCD1	12p13	0.0010464	0.0037068	1	0	0	1
KPNA5	8q23.1	<0.0000001	0.003721	1	0	0	1
CARD11	1p35.2	0.0010514	0.0037215	4	0	1	5
SLC39A5	17q22	0.001052	0.0037224	2	0	0	2
MTMR10	Xq26.1	0.0010665	0.0037686	1	0	0	1
STAC2	2q31.1	0.0010704	0.003781	2	0	0	2
CRX	11q21	0.0010719	0.0037856	1	0	0	1
SYNJ1	19q13.33-q13.41	<0.0000001	0.0037901	2	0	0	2
SAMM50	3q29	0.0010794	0.0038098	0	0	1	1
TRAF3	Xp22.33 and Yp11.32	<0.0000001	0.0038205	1	0	0	1
PRDM10	10q11.22-q11.23	<0.0000001	0.0038286	2	0	0	2
TIGD3	10q22.2	<0.0000001	0.0038373	1	0	0	1
BGN	1q24.1	0.0010897	0.0038412	1	0	0	1
LRP8	10p11.23	0.0010908	0.0038442	2	0	0	2
ETAA1	Xp11.22	<0.0000001	0.0038529	1	0	0	1
SIPA1L2	10q24.2	0.0010947	0.0038562	2	0	0	2
FAM208A	17q25.3	0.0011	0.0038725	2	0	0	2
RP1L1	7q21.3	<0.0000001	0.0038837	1	0	0	1
ROCK1	5q35.3	<0.0000001	0.0038953	1	0	0	1
SFRP2	12p13.33	0.0011084	0.0038964	1	0	0	1
TSG101	6p22.2	0.0011137	0.003912	0	0	1	1
QSOX1	7q32.1	0.00112	0.003931	3	0	0	3
ARR3	Xp11.22	<0.0000001	0.0039412	1	0	0	1
ARSH	4q33	0.0011261	0.0039497	1	0	0	1
CPD	12q13.12	0.0011336	0.0039721	2	0	0	2
DECR1	6q21	<0.0000001	0.0039749	1	0	0	1
NBEA	1p32.3	0.001135	0.0039756	3	0	0	3
FOXRED1	21q22.3	0.0011378	0.0039844	2	0	0	2
SYNRG	3q28	0.0011569	0.0040413	1	0	0	1
ACSM2B	15q24.2	0.0011619	0.0040574	1	0	0	1
TRIM17	2p13.3	0.0011623	0.0040583	1	0	0	1
MGMT	12q13.3	0.0011708	0.0040843	1	0	0	1
SESN2	14q23.3	0.0011753	0.0040984	1	0	0	1
USP12	5q12.1	0.0011821	0.0041172	1	0	0	1
SNAPC1	10q23.32	0.0011866	0.0041317	1	0	1	2
RUNX3	20q13.13	0.0012008	0.0041756	1	0	0	1
GRHL3	3p25.3	<0.0000001	0.0041784	1	0	0	1
ZNF780A	6q22.1	<0.0000001	0.0041955	3	0	0	3
LPCAT3	7p22.2	0.0012199	0.0042339	1	0	0	1
E2F2	12q13.3	0.0012201	0.0042341	1	0	0	1
STK31	15q13.3	0.0012241	0.0042456	2	0	0	2
NOL4	17q12	0.001244	0.0043075	1	0	0	1
BSDC1	19q13.33	0.0012473	0.0043166	2	0	1	3
GLDC	21q22.11	0.0012481	0.0043179	2	0	0	2
ELFN2	22q13.31	0.0012545	0.0043373	1	0	0	1
HSPA8	14q32.32	<0.0000001	0.0043447	1	0	0	1
NR5A2	11q24.3	0.0012618	0.0043572	3	0	0	3
PRDX5	11q13.1	0.0012665	0.0043725	1	1	0	2
TRPM6	Xq28	0.0012669	0.0043735	4	0	0	4
PTK2B	1p32.3	0.0012676	0.0043756	2	1	0	3
ROCK2	2p14	0.0012684	0.0043777	1	0	0	1
PPP1R13L	1q42.2	0.001269	0.0043795	2	1	0	3
DOCK5	3p14.3	0.0012724	0.0043894	1	1	0	2
ATF7	8p23.1	0.0012753	0.0043975	1	0	0	1
MYO10	18q11.1	0.0012774	0.0044043	3	0	0	3
HSP90AA4P	4q31.3	0.0012779	0.0044056	1	0	0	1
LINGO2	11p15.1	0.0012871	0.0044338	4	0	0	4
SETD9	1q25.2	0.0012932	0.0044527	1	0	0	1
KAZN	Xq13.1	<0.0000001	0.0044621	1	0	0	1
CD34	Xp22.33	0.0013006	0.0044744	1	0	0	1
UBXN11	17q11.2	0.0013078	0.0044976	1	0	0	1
SH3PXD2A	15q25.2	<0.0000001	0.004509	1	0	0	1
DENND2A	8q21.3	0.0013148	0.0045175	1	0	0	1
MSH3	13q13.3	0.0013149	0.0045175	3	0	0	3
HACE1	11q24.2	<0.0000001	0.0045257	1	0	0	1
CYP3A7	17q12	0.0013219	0.0045373	1	0	0	1
SLC16A5	16p12.3	0.0013248	0.0045459	0	1	1	2
ERBB3	1q42.13	0.001332	0.0045681	1	0	0	1
CYB5R1	10q26.3	0.001342	0.0045991	2	0	0	2
SLC34A1	1p35.3	0.0013477	0.0046157	2	0	0	2
LY75	13q12.13	0.0013571	0.004643	3	0	0	3
DAP3	5q33-q34	0.0013589	0.0046473	1	0	0	1
GSTZ1	14q23.2	<0.0000001	0.0046496	1	0	0	1
AHSG	1p36.11	0.0013639	0.0046625	1	0	1	2
ZNF514	1p36.11	<0.0000001	0.0046739	1	0	0	1
TP63	19q13.2	0.0013718	0.0046861	2	0	0	2
GYS1	12p13.31	0.0013823	0.0047181	1	0	0	1
IGLC3	1p36.12	<0.0000001	0.0047192	1	0	0	1
ADORA1	7p15.3	0.0013882	0.0047356	2	0	0	2
PLEKHA4	18q12.1	0.0014008	0.0047741	1	0	0	1
COQ4	1p35.1	<0.0000001	0.0047765	1	0	0	1
BMF	9p24.1	0.0014056	0.0047873	1	0	0	1
ETV3L	22q13.1	0.00141	0.004801	1	0	0	1
C11orf58	11q24.1	0.0014124	0.0048075	1	0	0	1
COL4A5	1q32.1	0.0014131	0.004809	2	0	0	2
PCDHGA7	11q13.1	0.0014137	0.0048108	2	0	0	2
CDH20	9q21.13	0.00143	0.0048575	1	0	0	1
CC2D1B	8p21.2	0.0014347	0.0048724	1	0	0	1
PCDH19	2p25.1	<0.0000001	0.0048756	4	0	0	4
AXIN1	19q13.32	0.0014442	0.0048984	1	0	0	1
C10orf99	8p21.2	0.0014461	0.0049037	1	0	0	1
GEMIN8	12q13.13	0.0014482	0.0049105	1	1	0	2
TPH2	5p15.1	0.0014497	0.004914	2	1	0	3
PCDH10	4q35.2	0.00145	0.0049147	3	1	0	4
SNTG2	9p21.2-p21.1	0.0014561	0.0049333	1	0	0	1
TMEM39A	5q11.2	0.0014616	0.0049492	1	0	0	1
PDK3	1p36.21	<0.0000001	0.0049921	1	0	0	1
PGAP2	1q32.2	0.0014885	0.0050268	2	0	0	2
PC	1p36.11	0.0014887	0.0050269	2	0	0	2
ABHD16A	10q24.33	0.0014974	0.005053	2	0	0	2
SYNC	7q34	<0.0000001	0.0051199	1	0	0	1
STAB2	5q14.1	<0.0000001	0.0051611	1	0	0	1
DNM1P46	6q16.3	<0.0000001	0.0051657	1	0	0	1
RBM44	7q22.1	0.0015612	0.0052437	0	1	0	1
SNAPC4	17q25.1	0.0015676	0.0052617	1	0	0	1
MMRN2	12q13.2	<0.0000001	0.00527	1	0	0	1
CHD2	1q32.1	<0.0000001	0.00531	4	0	0	4
C2orf16	5q35.3	0.0015871	0.0053191	4	0	0	4
CTBP2	2q24.2	0.0015984	0.0053514	1	0	0	1
EEF1A1	1q22	0.0016069	0.0053772	1	0	0	1
VAX1	1p34.3	0.0016097	0.0053854	1	0	0	1
KIAA1257	14q24.3	0.0016113	0.0053903	2	0	0	2
UNK	3q27.3	0.001629	0.0054424	1	0	0	1
FCHSD2	2q11.1	0.0016313	0.0054489	0	1	0	1
ZNF702P	3q28	<0.0000001	0.0054631	0	1	0	1
ZNF329	19q13.33	0.0016375	0.005465	1	0	0	1
HIST1H2BK	22q11.22	0.0016394	0.0054697	1	0	0	1
KEL	1q32.1	<0.0000001	0.005475	1	0	0	1
GTSF1	19q13.33	<0.0000001	0.0054818	1	0	0	1
PAN2	9q34.11	<0.0000001	0.0055058	2	1	0	3
STXBP5-AS1	15q15.1	<0.0000001	0.0055177	1	0	0	1
APOA1	1q23.1	<0.0000001	0.0055407	1	0	0	1
CEP70	11p15.2	<0.0000001	0.0056126	1	0	0	1
SBK2	Xq22.3	<0.0000001	0.0056544	1	0	0	1
SCN7A	5q31	<0.0000001	0.0056583	3	1	0	4
ABCG4	18q21.33	0.0017067	0.0056713	2	0	0	2
DNAH7	5q31	<0.0000001	0.0056731	4	0	0	4
CRIM1	1p32.3	0.001713	0.0056868	1	0	0	1
RAD23A	Xq22.1	0.0017139	0.0056886	1	0	0	1
TRIP4	16p13.3	<0.0000001	0.0056906	1	0	0	1
ARL6IP4	10q23.1	0.0017175	0.005699	1	0	0	1
ITIH5	Xp22.2	<0.0000001	0.0057543	3	0	0	3
ADSS	12q21.1	0.0017395	0.0057609	1	0	0	1
SMARCAD1	4q32.1	0.0017423	0.0057684	2	1	0	3
RCC1	4q28.3	<0.0000001	0.0057688	1	0	0	1
ROPN1	2p25.3	0.0017445	0.0057745	1	0	0	1
GPR155	3q13.33	0.0017536	0.0058015	1	0	0	1
LAMB4	Xp22.11	<0.0000001	0.0058054	4	0	0	4
MEP1A	11p15.4	0.0017603	0.0058203	1	0	0	1
MMP2	11q13.2	0.0017612	0.005822	1	0	0	1
PRPF38A	7q32.3	0.0017624	0.0058245	1	0	0	1
THRAP3	6p21.33	0.0017691	0.0058406	1	0	0	1
CEP152	1p35.1	0.0017747	0.0058551	1	1	0	2
PDLIM5	12q23.3	0.0017766	0.0058604	1	0	0	1
MTMR11	15q26.3	0.0017937	0.0059113	3	0	0	3
TRIM46	2q37.3	0.001795	0.0059144	3	0	0	3
MDN1	9q34.3	0.0018171	0.0059791	1	0	0	1
NKD1	10q23.2	0.0018209	0.0059882	1	0	0	1
PPM1J	15q26.1	0.0018216	0.00599	1	2	0	3
SLC2A10	2p23.3	0.001834	0.0060273	1	0	0	1
NFASC	10q26.13	<0.0000001	0.0060361	2	0	0	2
OR2AG2	6q13	0.001837	0.0060361	1	0	0	1
ZNF250	10q25.3	0.0018419	0.0060489	1	0	0	1
SPPL2C	3q21.3	0.0018505	0.0060728	1	0	0	1
KDM6A	17q25.1	0.0018536	0.006079	1	0	0	1
SETDB1	11q13.4	0.0018587	0.0060931	1	0	0	1
TBC1D2	19q13.41	<0.0000001	0.0061188	1	0	0	1
DSCAML1	19q13.43	<0.0000001	0.0061192	2	0	0	2
FAM57B	6p22.1	<0.0000001	0.0061451	0	1	0	1
UBE3B	7q34	<0.0000001	0.0061643	2	0	0	2
NOP14	12q13.13	<0.0000001	0.0061753	1	0	0	1
ANO5	12q13.3	0.0018986	0.0062059	1	0	0	1
PLXNA3	19q13.43	0.0019014	0.0062134	3	0	0	3
ANGPT4	2p24.2	<0.0000001	0.006214	2	0	0	2
CIDECP	6q24.3	0.0019033	0.0062176	1	0	0	1
SIDT2	11q23.3	0.0019034	0.0062176	3	0	0	3
FAM227A	3q22.3	0.0019152	0.0062522	1	0	0	1
PCBP3	19q13.42	0.0019186	0.0062627	2	0	0	2
INHBC	2q24.3	<0.0000001	0.0062636	1	0	0	1
USH1C	11q23.3	<0.0000001	0.0062747	0	0	1	1
NIPBL	2q32.3	0.0019274	0.0062873	2	0	0	2
SCLT1	2p22.2	0.0019343	0.0063075	1	0	0	1
CLSPN	19p13.13	0.0019554	0.0063704	0	1	0	1
DLG2	15q22.31	0.0019556	0.0063704	2	0	0	2
PPM1N	12q24.31	0.0019616	0.006387	1	0	0	1
ESF1	10p14	0.0019638	0.0063929	2	0	0	2
OPN4	1q44	0.0019911	0.0064658	1	0	0	1
ABR	4q22.3	0.0019949	0.0064765	3	0	0	3
SDK1	1p35.3	0.002002	0.0064975	3	0	0	3
WDFY3	3q21.1	0.0020042	0.006503	1	0	0	1
PPP2R3A	2q31.1	0.002005	0.0065042	2	2	0	4
KIAA1211L	7q31.1	<0.0000001	0.0065459	2	0	0	2
FAM86B1	6p12.3	0.0020224	0.006554	1	0	0	1
PRKCB	16q12.2	0.0020247	0.0065602	2	0	0	2
MS4A7	1p32.3	<0.0000001	0.0065844	1	0	0	1
HS3ST4	1p34.3	0.0020426	0.0066105	1	0	0	1
TIMM9	15q21.1	<0.0000001	0.0066314	1	0	0	1
SLC38A9	4q22.3	0.0020527	0.006637	1	0	0	1
TYK2	1q21.2	0.0020693	0.006682	1	0	0	1
SERINC3	1q22	0.0020754	0.0066968	1	0	0	1
MYSM1	6q15	<0.0000001	0.0067009	0	0	1	1
ABCB7	16q12.1	0.0020802	0.0067106	2	1	0	3
EPRS	1p13.2	0.0020831	0.0067191	0	0	1	1
CEP192	20q13.12	0.002084	0.0067203	2	0	0	2
DKK1	1q32.1	0.0020876	0.0067306	1	0	0	1
CADM4	11p15.4	0.0021007	0.0067681	2	0	0	2
DNA2	8q24.3	<0.0000001	0.0067717	1	0	0	1
PAX7	17q21.31	<0.0000001	0.0067902	2	0	0	2
MSH6	Xp11.3	0.0021346	0.0068642	1	0	0	1
RGS3	1q21.3	0.0021412	0.0068829	3	0	2	5
GSS	9q22.33	0.0021445	0.0068914	1	0	0	1
RNF6	11q23.3	0.0021478	0.0068995	2	0	0	2
TNRC6B	16p11.2	0.0021744	0.0069743	3	0	0	3
PHF1	12q24.11	<0.0000001	0.0069806	1	0	0	1
SLC25A40	4p16.3	0.0021774	0.0069819	1	0	0	1
HSP90AB1	11p14.3	0.0021848	0.0070032	2	0	0	2
PKD2	Xq28	0.0021859	0.0070052	1	0	0	1
CBX8	20p13	<0.0000001	0.0070172	1	0	0	1
TSGA13	3p25.3	0.0021945	0.0070277	1	0	0	1
HS6ST2	11q23.3	0.0021967	0.0070334	1	0	0	1
SBNO1	22q13.1	0.0021968	0.0070334	0	1	0	1
ZNF675	21q22.3	<0.0000001	0.00705	1	0	0	1
WDR81	12q13.3	0.0022061	0.0070605	3	0	0	3
SUN2	11p15.1	<0.0000001	0.0070647	1	0	0	1
FCRL2	5p13.2	0.0022078	0.0070648	1	0	0	1
LGR6	4q28.2	0.002213	0.0070807	2	0	0	2
TRBV30	1p34.3	0.0022142	0.0070832	1	0	0	1
DDX56	11q14.1	0.0022188	0.0070961	1	0	0	1
TRPV3	17q21.31	<0.0000001	0.007097	1	0	0	1
WDFY4	19q13.32	0.0022234	0.0071075	2	0	0	2
TSHZ2	20p12.1	0.0022477	0.0071755	2	0	0	2
RBMXL2	10q23.2	0.0022569	0.0072015	1	0	0	1
CNTNAP2	17p13.3	<0.0000001	0.0072069	4	0	0	4
SYBU	7p22.2	0.0022616	0.0072137	2	0	0	2
TXNDC11	4q21.23	0.0022622	0.0072146	1	0	0	1
UCP2	3q22.2-q22.3	0.0022717	0.0072415	1	0	0	1
SH3GL3	2q11.2	0.002272	0.0072418	1	0	0	1
ADM2	8p23.1	0.0023002	0.0073212	1	0	0	1
FAM149B1	16p12.2-p12.1	0.0023031	0.007329	1	0	0	1
MAZ	11q12.2	<0.0000001	0.0073362	1	0	0	1
RLIM	11q12.2	0.0023092	0.0073459	1	0	0	1
FBXL7	16p12.1	0.0023188	0.0073724	2	0	0	2
UMPS	14q23.1	0.0023185	0.0073724	1	0	0	1
HLX	5q11.2	0.002322	0.0073819	0	1	0	1
KLHDC7A	19p13.2	0.0023281	0.007397	1	0	0	1
PLCZ1	20q13.12	<0.0000001	0.0074211	1	1	0	2
KIR3DX1	1p32.1	0.0023401	0.0074293	1	0	0	1
DNMT1	Xq13.3	0.0023589	0.0074807	1	0	0	1
PPFIBP2	1q41	<0.0000001	0.0074839	2	0	0	2
SUGP1	18p11.21	0.0023621	0.0074883	2	0	0	2
ARL6IP5	10q21.1	0.0023691	0.0075071	0	0	1	1
MGST3	19q13.31	<0.0000001	0.0076013	1	0	0	1
LY6D	10q21.3	0.0024082	0.0076146	1	0	0	1
MAGEA8	1p36.13	0.0024198	0.0076439	1	0	0	1
RCOR3	2p16.3	<0.0000001	0.0076456	2	0	0	2
AOC2	9q32	0.0024252	0.0076586	1	0	0	1
CHRNA7	20q11.22	0.0024305	0.0076726	1	0	0	1
TJP1	20p13	0.002444	0.0077112	1	0	0	1
CSNK1E	13q12.13	0.0024534	0.0077375	2	0	0	2
WBP11P1	22q13.1	0.0024582	0.0077499	2	0	0	2
DYRK3	6p21.32	0.0024592	0.0077524	1	0	0	1
HERC2	7q21.12	<0.0000001	0.0077771	3	0	0	3
GALNTL6	6p21.1	0.0024798	0.0078074	0	1	0	1
ESYT3	4q22.1	0.0025065	0.0078816	1	0	0	1
DEF6	19q13.32	0.0025079	0.0078846	1	0	0	1
RALGAPA2	17q25.3	0.0025185	0.0079144	2	0	0	2
FGF11	7q32.2	0.002522	0.0079236	1	0	0	1
ANKRD13D	Xq26.2	0.0025228	0.0079243	1	0	0	1
RUFY1	12q24.31	0.0025577	0.0080255	1	0	0	1
MET	19p12	0.0025818	0.0080939	0	0	1	1
CD84	17p13.3	0.0026074	0.0081675	1	0	0	1
RGS7BP	22q13.1	0.0026198	0.0082014	1	0	0	1
PDCD11	1q23.1	0.0026389	0.0082523	3	0	0	3
RFC4	1q23.3	0.0026458	0.0082715	1	0	0	1
NEK11	1q32.1	<0.0000001	0.0082853	1	0	0	1
DOPEY1	7q34	0.002664	0.0083191	1	0	0	1
P2RY2	7p13	0.0026645	0.0083196	2	0	0	2
HMGB1P5	17p13.2	0.0026707	0.0083369	1	0	0	1
CACNA1D	10q11.23	<0.0000001	0.0083646	1	0	0	1
PCDH1	20q13.2	0.0026866	0.0083763	1	0	1	2
SLC23A3	11p15.4	0.0027003	0.0084122	2	0	0	2
KCNK2	7q35-q36.1	<0.0000001	0.008424	1	1	0	2
HECTD1	8q23.2	0.0027401	0.0085225	2	0	0	2
FAM151A	16p13.13	0.0027407	0.0085237	1	0	0	1
LRIG2	11q13.4	0.0027479	0.008543	0	1	0	1
HRNR	15q25.2	0.0027734	0.008614	2	0	0	2
FAM20C	22q13.33	<0.0000001	0.0086259	0	0	1	1
FARP2	10q22.2	<0.0000001	0.0086404	4	0	0	4
KANSL1L	16p11.2	0.0028018	0.0086908	1	0	0	1
ZZEF1	Xq13.2	0.0028039	0.0086964	1	0	0	1
ALMS1	5p15.1	<0.0000001	0.0087074	3	0	0	3
APBA2	3q21.2	0.0028137	0.0087199	1	0	0	1
RPN1	1q41	0.0028231	0.0087467	0	1	0	1
LENG8	1p36.13	0.0028316	0.0087707	1	0	0	1
ITPKC	12p12.3	0.0028808	0.0088998	1	0	0	1
KIF27	19q13.42	<0.0000001	0.0089124	3	0	0	3
GPR153	19p13.2	<0.0000001	0.0089377	2	0	0	2
SLC12A2	11p15.4	<0.0000001	0.008942	1	1	0	2
RPRD2	19p13.11	0.0028987	0.0089464	1	1	1	3
MUT	3p14.1	0.0029046	0.008964	1	0	0	1
NTHL1	1q24.1	0.0029106	0.0089784	1	0	0	1
ZMIZ1	8q24.3	<0.0000001	0.0089784	1	0	0	1
MLC1	Xq28	0.0029341	0.009046	0	1	0	1
KAT6A	1q32.2-q32.3	0.0029377	0.0090542	1	0	0	1
SDC3	17q21.31	<0.0000001	0.0090562	1	0	0	1
FBLN1	15q13.3	0.0029397	0.0090586	1	0	0	1
AKT3	15q13.1	<0.0000001	0.0091015	1	0	0	1
NOL6	22q13.1	0.0029575	0.0091056	1	0	0	1
SYT7	18q12.1	0.0029801	0.0091656	1	0	0	1
DDX50	1q32.1	<0.0000001	0.0091927	1	0	0	1
GRIN2B	15q13.1	0.002996	0.0092065	3	0	0	3
UAP1	4q34.1	0.0030003	0.0092148	1	0	0	1
C2orf71	3q22.3	<0.0000001	0.0092226	2	0	0	2
CAPZB	6p21.31	0.0030137	0.0092504	1	0	0	1
SLC6A10P	8p23.1	0.0030316	0.0092957	1	0	0	1
BBS2	20p11.23	<0.0000001	0.009341	1	0	0	1
PCDHGA11	17p13.1	0.0030591	0.00937	2	0	1	3
OTOF	11q13.2	0.0030649	0.009387	2	0	0	2
CDH8	5q35.3	0.0030713	0.0094058	1	0	0	1
ST18	7q31	0.0030753	0.0094156	1	0	0	1
ZNF761	15q22.1	0.0030751	0.0094156	2	0	0	2
ABCB4	1q23.3	<0.0000001	0.0094199	3	0	0	3
BAZ2B	5q12.3	<0.0000001	0.0094257	4	1	0	5
LARP7	10q24.33	<0.0000001	0.0094405	1	0	0	1
JMJD6	3q27.3	0.0030923	0.0094601	1	0	0	1
GPAA1	3q22.1	<0.0000001	0.0094606	1	0	0	1
CD5	6q14.1	0.0030983	0.0094704	1	0	0	1
GPR89A	11q13.4	0.0031092	0.0095012	1	0	0	1
C1QTNF9	3p24.3	0.0031133	0.0095122	1	0	0	1
NR4A1	3p21.1	0.0031162	0.0095203	1	0	0	1
DOCK7	5q31.3	0.0031384	0.0095814	1	0	0	1
MAPK7	2q35	0.0031402	0.009585	1	0	0	1
C12orf42	1q41	<0.0000001	0.0096815	1	0	0	1
PAK3	14q12	0.0031776	0.0096858	1	0	0	1
MIPOL1	1p32.3	<0.0000001	0.009706	1	0	0	1
IFI16	1p13.2	0.0031944	0.0097304	4	0	0	4
PPP4R2	1q21.3	0.0031966	0.0097362	2	1	0	3
SPATA18	7p22.3	0.0032091	0.0097702	1	0	0	1
ARHGAP26	2q37.3	0.0032206	0.0097991	3	0	0	3
TSPAN18	2q34	<0.0000001	0.0097991	0	0	1	1
CBX4	17p13.2	<0.0000001	0.009814	2	0	0	2
NINL	2p13.1	0.0032373	0.0098416	1	0	0	1
POGLUT1	15q13.1	<0.0000001	0.0098558	2	0	0	2
WDR17	3q21.3	0.0032505	0.0098772	2	0	0	2
PFKFB2	3q27.1	0.0032542	0.0098878	1	0	0	1
UBLCP1	19q13.42	<0.0000001	0.0099536	1	0	0	1
RNF214	19q13.2	0.0032844	0.0099676	2	0	0	2
COL10A1	9q21.32	0.0032944	0.0099913	1	0	0	1
SUPT7L	1p36.31	<0.0000001	0.0099977	1	0	0	1
SLC12A4	5q23.3	0.0032982	0.0099997	1	0	0	1
ALPK3	1q21.2	0.0033027	0.0100114	2	0	0	2
OLA1	6p12.3	0.0033027	0.0100114	1	0	0	1
ZNF333	16p13.3	0.0033049	0.0100168	1	0	0	1
ZNF470	10q22.3	0.0033134	0.0100367	2	0	0	2
FARSB	22q13.33	0.0033181	0.0100489	1	0	0	1
ELF1	8p11.21	<0.0000001	0.0101089	1	0	0	1
LRRTM1	1p35.2	0.0033458	0.0101242	2	0	0	2
SLC38A3	22q13.31	0.0033595	0.0101637	1	0	0	1
CRP	1q43-q44	0.0033761	0.0102096	1	0	0	1
OGFOD1	9p13.3	<0.0000001	0.0102507	1	0	0	1
GPR31	11q12.2	0.0034004	0.0102708	1	0	0	1
MMP25	10q22.1	<0.0000001	0.0102708	1	0	0	1
CACNG5	12p13.1	0.0034089	0.010293	1	0	0	1
CDR2	1q23.3	0.0034104	0.0102957	1	0	0	1
TPRKB	2p23.2	<0.0000001	0.0102975	1	0	0	1
CEP41	1p36.13	0.0034137	0.0103013	1	0	0	1
KAZALD1	16p11.2	<0.0000001	0.0103876	1	1	0	2
F5	16q13	0.003447	0.0103886	6	0	0	6
NHLRC1	5q31.3	0.0034523	0.0104036	1	0	0	1
CAB39L	2p23.3	<0.0000001	0.0104074	0	1	0	1
CLASP1	16q21	0.0034548	0.0104074	2	0	0	2
GPR108	8q11.23	0.003454	0.0104074	2	0	0	2
GPD2	19q13.42	0.0035376	0.0106207	1	0	0	1
DDX5	7q21.12	<0.0000001	0.0106615	1	0	0	1
KRTAP5-4	2q24.2	<0.0000001	0.0107128	1	0	0	1
HNRNPUL1	4q25	0.0035755	0.0107209	0	1	0	1
NTNG2	17q25.1	0.0035782	0.0107269	1	0	0	1
CCT5	8q24.3	0.0035791	0.0107289	1	0	0	1
LMF2	11q12.2	0.0035938	0.0107647	1	1	0	2
IBA57	1q21.1	0.0036123	0.0108146	1	0	0	1
AP2A1	13q12.12	0.0036199	0.0108335	1	0	0	1
CDK13	12q13.13	0.0036312	0.0108581	1	0	0	1
WFDC5	1p31.3	0.0036336	0.0108625	1	1	0	2
CIZ1	17p11.2	<0.0000001	0.0108812	1	0	0	1
ACE	12q23.2	0.0036503	0.0109069	4	0	0	4
DECR2	Xq23	0.0036576	0.0109204	1	0	0	1
NR2F1	13q34	0.0036692	0.0109504	1	0	0	1
NRBP1	14q13.3-q21.1	0.0037078	0.0110536	1	0	0	1
GTF3C2	1q23.1	0.0037147	0.0110713	2	0	0	2
TP53	3p13	0.0037537	0.0111732	24	3	1	28
FAM3C	4q12	0.0037541	0.0111735	1	0	0	1
ZNF81	5q31.3	0.0037586	0.011186	2	1	0	3
INMT	11p11.2	0.0037618	0.0111937	3	0	0	3
RPLP0P2	17q25.3	0.0037652	0.0112018	3	0	0	3
PDCD7	20p11.21	<0.0000001	0.0112329	1	0	0	1
NFIX	3q13.33	0.0037852	0.0112517	1	0	0	1
PCMT1	4q34.2	0.0037973	0.0112811	1	1	0	2
SMC4	1q32.1	0.0038007	0.0112893	1	0	0	1
POLQ	5q33.3	0.0038054	0.0113004	2	0	0	2
CENPK	11q23.3	<0.0000001	0.0113183	1	0	0	1
ZNF91	6q22.1	0.0038373	0.0113826	2	0	0	2
AHI1	2p23.3	0.0038397	0.011389	2	0	0	2
DLEC1	16q22.1	0.0038494	0.0114164	1	0	0	1
CLCA4	15q25.3	0.0038617	0.0114494	1	0	0	1
MRPL28	2q31.1	<0.0000001	0.0115064	1	0	0	1
ARFGEF1	19p13.12	<0.0000001	0.0115414	4	0	0	4
SNCAIP	19q13.43	<0.0000001	0.0115575	3	0	0	3
UBR2	2q36.1	0.0039061	0.0115633	4	0	0	4
SEC16B	13q14.11	<0.0000001	0.0115769	2	0	0	2
NID1	19p13.2	0.0039486	0.0116765	3	0	0	3
TBXAS1	2p12	0.0039774	0.0117548	1	0	0	1
POLR1A	3p21.31	0.0039781	0.0117557	1	0	0	1
SNX15	1q23.2	<0.0000001	0.0117625	1	0	0	1
C17orf64	20q13.2	<0.0000001	0.0118136	2	0	0	2
ZNF493	16q13	<0.0000001	0.011816	1	0	0	1
ACSS1	6q27	0.0040066	0.0118281	1	0	0	1
LGI1	16p13.3	<0.0000001	0.0118501	1	0	0	1
RNF220	17q24.2	0.0040166	0.0118501	1	0	0	1
SLC7A2	16p12.2	0.0040348	0.0118966	1	0	0	1
SKP2	2p13.1	0.0040368	0.0119004	1	0	0	1
DYNC1H1	20q13.12	<0.0000001	0.0120777	6	0	0	6
GRID2	7q32.2	<0.0000001	0.0121036	2	0	0	2
RCC2	10q24.31	0.004138	0.0121652	1	0	0	1
ZC3H12C	1q24.2	0.0041824	0.0122824	1	0	0	1
RAB42	6p22.3	0.004207	0.0123495	0	1	0	1
SUPT6H	13q14.2	0.0042091	0.0123529	5	0	1	6
DNAI1	2q14.2-q14.3	0.004216	0.0123696	2	0	0	2
LRRC8A	19p13.3	<0.0000001	0.0123728	1	0	0	1
SMG6	2q24.1	0.0042228	0.0123824	1	0	0	1
HOXC10	17q23.3	0.004227	0.0123926	1	1	0	2
CPS1	11p15.5	0.004231	0.0124024	4	0	0	4
UTP20	19q13.2	0.0042402	0.012425	7	0	0	7
GTF2H3	9q34.13	0.0042583	0.012472	1	0	0	1
TGFB1	5p15.2	0.0042726	0.0125118	0	0	0	0
HBA2	22q13.33	<0.0000001	0.0125781	1	0	0	1
DDHD2	1q42.13	0.0043333	0.0126717	1	0	1	2
APOB	19q13.33	0.0043529	0.0127205	5	0	0	5
PIK3R2	7p14.1	<0.0000001	0.0128723	1	0	0	1
CPSF6	20q13.12	0.0044175	0.012889	1	0	0	1
EEA1	9q34.11	0.0044209	0.0128968	1	1	0	2
TBCCD1	17q23.3	0.0044437	0.0129525	1	0	0	1
FUT8	16p13.3	0.0044597	0.0129928	1	0	0	1
WT1	5q15	0.0044783	0.0130414	1	0	0	1
PRKCG	2p23.3	0.0044854	0.01306	1	0	0	1
TUBA3C	2p23.3	0.0044901	0.0130716	1	0	0	1
TRIM36	17p13.1	<0.0000001	0.0130725	0	1	0	1
PFKM	7q31.31	0.0045239	0.0131514	1	0	0	1
ZFP90	Xp11.23	0.0045359	0.0131831	1	1	0	2
FAM72B	7p14.3	0.0045467	0.0132123	1	0	0	1
HRAS	11q12.2	0.0045509	0.0132187	2	0	0	2
MAGEC1	15q22.31	0.0045792	0.0132924	1	0	0	1
F2R	19p13.13	0.0045933	0.0133247	1	0	0	1
SCN3A	6q25.1	0.0045995	0.0133405	2	0	0	2
ARPC1A	3q25.33	0.0046186	0.0133903	1	0	0	1
TYMP	3q13.33	<0.0000001	0.013397	1	0	0	1
C3	5q13.3	<0.0000001	0.0134181	1	0	0	1
UBQLNL	5q12.3	0.0046412	0.0134425	1	0	0	1
PIK3R4	19p12	0.0046445	0.013451	3	0	0	3
CDH4	6q23.3	0.0046682	0.0135119	1	0	0	1
COL13A1	3p22.2	<0.0000001	0.0135355	1	0	0	1
SAC3D1	1p22.3	<0.0000001	0.0135485	1	0	0	1
ZNF334	16p13.3	0.0047003	0.0135891	2	1	0	3
PRKRIP1	8q13.2	0.0047309	0.0136619	1	0	0	1
ATP7A	5q23.2	<0.0000001	0.0137777	1	0	0	1
SLC6A6	6p21.1	0.0047916	0.0138145	1	0	0	1
RASGEF1C	1q25.2	<0.0000001	0.013815	1	0	0	1
STX5	1q42.3	0.0047931	0.0138155	1	0	0	1
BMP2K	7q34	0.004811	0.0138568	1	0	0	1
NCSTN	2p11.2	0.0048243	0.0138919	1	0	0	1
C5orf42	11q13.1	0.0048266	0.0138961	2	0	0	2
ZNF565	17q23.2	<0.0000001	0.0139835	1	0	0	1
ZMIZ2	19p12	<0.0000001	0.014091	1	0	1	2
KRT71	20p11.21	0.0049366	0.0141747	1	0	0	1
C11orf49	10q23.33	0.0049481	0.0142008	1	0	0	1
SLC35D1	1p34.1	0.0049747	0.0142702	2	1	0	3
TMEM2	8p22	0.004985	0.014294	1	0	0	1
DSCAM	5p13.2	0.0049921	0.0143107	5	0	0	5
PPP1R10	14q32.31	0.0049926	0.014311	1	0	0	1
EIF3F	4q22.1-q22.2	0.005014	0.0143594	1	0	0	1
DMXL1	1p36.13	<0.0000001	0.0143598	2	0	0	2
RBKS	11q22.3	<0.0000001	0.0143878	1	0	0	1
HOXB3	1p35.3	<0.0000001	0.0144418	1	0	0	1
CSPG4	14q32.11	0.0050677	0.0144881	1	0	0	1
CST7	17q11.2	0.0050713	0.0144953	1	0	0	1
FAM161A	9p13.3	<0.0000001	0.0145426	1	0	0	1
PCDHA13	9q34.11	<0.0000001	0.0145543	3	0	0	3
ARHGAP15	17p13.3	<0.0000001	0.0146677	1	0	0	1
ZFHX3	12q13.13	0.0051506	0.0146956	1	0	0	1
SPI1	2q34	0.0051582	0.0147151	0	1	0	1
CACNG4	6p21.33	0.0051723	0.0147493	1	0	0	1
DPP8	1q32.1	0.0052224	0.0148825	1	0	0	1
DCLK2	12q23.2	0.0052355	0.0149115	1	0	0	1
NIF3L1	12q24.31	0.0052454	0.0149348	1	0	0	1
CTR9	19q13.2	0.0052525	0.0149515	2	0	0	2
IRF2	16p13.3	0.0052532	0.0149523	1	0	0	1
FN3K	8p11.23	<0.0000001	0.0149595	1	0	0	1
WDR55	2p24.1	0.0052802	0.0150145	0	1	0	1
PTCH1	19p13.11	<0.0000001	0.0150356	2	0	0	2
SGIP1	12q15	<0.0000001	0.0150858	3	0	0	3
CAPN6	12q22	0.00531	0.0150864	2	0	0	2
OGDHL	3q27.3	0.0053193	0.0151048	3	0	0	3
AKAP14	14q23.3	<0.0000001	0.0151375	2	0	0	2
RPL3	11p13	0.0053406	0.0151582	1	0	0	1
ATP4A	19q13.42	0.0053487	0.0151773	2	0	0	2
MED12L	13q12.11	0.0053528	0.0151865	2	0	0	2
HMCN1	5q22.3	0.0054003	0.015304	3	1	0	4
SNX7	12q13.11	0.0054016	0.0153041	1	0	0	1
MYO9B	16q22.1	0.0054286	0.0153706	2	0	0	2
PNPLA8	1p11.2	0.0054461	0.0154127	1	0	0	1
UTP14A	11p15.5	0.0054553	0.0154353	2	0	0	2
ADD2	Xq27.2	0.0054801	0.0155017	1	0	0	1
CCDC141	5q13.3	<0.0000001	0.0155117	1	0	0	1
POF1B	2q24.3	0.005505	0.0155571	1	0	0	1
KRT7	7q22.1	0.005528	0.0156159	1	0	0	1
EPHA7	22q13.33	0.0055354	0.0156341	1	0	0	1
CC2D2A	19p13.3	0.0056024	0.0157986	1	1	0	2
TMEM51	11p15.4	0.0056129	0.0158239	1	1	0	2
HUWE1	3q22.1	<0.0000001	0.0160412	7	1	0	8
POU2F1	20q13.33	0.0057159	0.0160898	1	0	0	1
RIOK1	10q22.1	0.0057451	0.0161642	1	0	0	1
PAPOLA	11q13.1	<0.0000001	0.0161949	1	0	0	1
RFPL2	20q13.12	0.0057737	0.0162342	1	0	0	1
TMEM145	7q22.1	0.005798	0.0163001	2	0	0	2
SERPINI1	Xq21.1	0.0058171	0.0163473	0	1	0	1
SHROOM2	3p25.1	0.0058351	0.0163953	2	0	0	2
ZNF76	5q35.3	0.0058431	0.01641	1	0	0	1
APOOL	11q12.3	0.0058492	0.0164257	1	0	0	1
DROSHA	4q21.21	<0.0000001	0.0164443	2	0	0	2
ZRANB1	1q23.2	<0.0000001	0.0165016	1	0	0	1
FAM155B	5p13.2	0.0058952	0.0165338	0	0	0	0
TJP3	19q13.12	0.0059196	0.0165929	1	0	0	1
CAPS	7p13	0.0059835	0.0167509	0	1	0	1
PDZD4	12q13.13	0.0060276	0.0168555	2	0	0	2
ARSE	11p11.2	0.0060705	0.016966	1	0	0	1
EIF3A	1p31.3	<0.0000001	0.0169853	2	0	0	2
SEC63	9q21.13	<0.0000001	0.0170466	1	0	0	1
PVR	21q22.2	<0.0000001	0.0171594	1	1	0	2
MLEC	6p21.33	<0.0000001	0.0171595	1	0	0	1
KIAA1217	11p15.4	<0.0000001	0.0172186	1	0	0	1
TDRKH	5q23.1	0.0061913	0.0172571	1	0	0	1
EIF3G	2p23.2	0.0062016	0.017283	1	0	0	1
EPC2	17q21.32	0.0062148	0.0173154	1	0	0	1
TRIM29	15q24.2	0.0062145	0.0173154	0	1	0	1
TGS1	20p11.21	0.0062681	0.0174436	1	0	0	1
WDR72	2p15	0.0062817	0.0174773	3	0	0	3
WDR45	5q31.3	<0.0000001	0.0175768	0	1	0	1
NAA25	2q22.2-q22.3	<0.0000001	0.0176557	1	0	0	1
JAK3	16q22.2-q22.3	0.0063701	0.017684	1	0	0	1
ATRNL1	11p11.2	0.0063984	0.0177557	0	1	0	1
VPS13B	17q24.2	0.0064005	0.01776	3	0	0	3
RLF	15q22.31	<0.0000001	0.0177787	3	0	0	3
TRIM33	4q31.23-q31.3	0.0064317	0.0178326	1	0	0	1
GABRA2	2q33.1	<0.0000001	0.0179147	1	0	0	1
MAP3K13	11p15.4	0.0064808	0.0179546	1	0	0	1
VPS16	4q35.1	<0.0000001	0.0180972	1	0	0	1
MSH5	17q25.3	0.006554	0.0181211	1	0	0	1
SCD5	5q31.3	0.0065692	0.0181596	1	0	0	1
CCDC168	9q22.32	0.0065925	0.0182098	4	1	1	6
NAV3	1p31.3	<0.0000001	0.0182897	4	0	0	4
TREML3P	Xq23	0.0066246	0.0182897	1	0	0	1
DIDO1	10q11.23	0.0066363	0.0183177	5	0	0	5
LMAN1	Xq24	0.0066416	0.0183311	1	0	0	1
E2F4	22q13.1	0.0066519	0.0183536	2	0	0	2
FAM193B	19q13.12	0.006667	0.0183881	2	0	0	2
LRRN2	3q25.1	0.0066715	0.0183981	2	0	0	2
ZFP14	1q25.3-q31.1	0.0066806	0.0184155	2	0	0	2
CNST	1p21.3	<0.0000001	0.0185312	0	1	0	1
ANKRD20A2	19p13.11	0.0067336	0.0185414	1	0	0	1
BAIAP3	7q31.1	<0.0000001	0.0186054	1	1	0	2
RB1CC1	Xq26.1	<0.0000001	0.0187632	3	1	0	4
HDAC10	2p13.3	0.0068402	0.0188015	1	0	0	1
PCM1	2q31.2	0.0068817	0.0189032	1	0	0	1
LRRC14B	Xq21.1	0.006901	0.0189475	1	0	0	1
OR2L13	12q13.13	<0.0000001	0.019142	1	0	0	1
ZFYVE1	6q16.1	0.0069976	0.0191812	0	0	1	1
CARD17	4p15.32	0.0070155	0.0192183	1	0	0	1
CACNA1H	1p36.21	0.0070345	0.0192629	3	0	0	3
RGL1	Xp11.22	<0.0000001	0.0193004	1	0	0	1
CACNA1A	1q24.2	0.0070778	0.0193667	1	0	0	1
HERC5	6p24.3	0.0071205	0.0194728	1	0	0	1
AKR1B10	14q32.2	0.0071383	0.0195139	0	0	1	1
KRT38	22q12.3	0.0071513	0.0195433	1	0	0	1
CES4A	19q13.2	<0.0000001	0.0195736	1	0	0	1
RNF146	3q26.1	0.0071856	0.0196265	2	0	0	2
BTD	Xp22.2	<0.0000001	0.0196305	1	0	0	1
TRDN	6p21.31	<0.0000001	0.0197663	1	0	0	1
PRSS55	Xq21.1	<0.0000001	0.0197785	1	0	0	1
PMS2P4	5p13.3	0.0072548	0.0197954	1	0	0	1
COL12A1	10q26.13	0.0074319	0.0202101	2	0	0	2
HIPK2	Xq13.1	<0.0000001	0.0202245	2	0	0	2
TLR7	19p13.3	0.0074602	0.0202729	2	0	0	2
TRUB1	19p13.3	<0.0000001	0.0205154	1	1	0	2
ARHGAP10	3p14.2	0.0075665	0.020519	1	0	0	1
CYP4F12	Xq28	0.0075719	0.0205289	1	0	0	1
RASL11B	Xp22.33	<0.0000001	0.0205564	1	0	0	1
RNF167	10q26.11	<0.0000001	0.0205996	1	0	0	1
PSMC5	20q11.22	0.0076072	0.0206102	0	1	0	1
OSMR	6q21	0.0076088	0.020613	2	0	0	2
TRIM26	19q13.31	0.0076208	0.0206408	1	0	0	1
DNAJB14	12q24.31	0.0076326	0.0206686	1	0	0	1
RASAL1	10p12.2-p12.1	0.0076331	0.0206686	1	0	0	1
SLC29A4	1q21.3	0.0076826	0.0207795	2	0	0	2
LRRC73	19p13.2	<0.0000001	0.0207819	1	0	0	1
LAYN	2q23.1	<0.0000001	0.0208183	1	0	0	1
BPIFC	11q23.3	0.0077239	0.0208767	1	0	0	1
ZNF441	8q12.1	0.0077256	0.0208796	1	0	0	1
GAL3ST1	15q21.3	0.0077602	0.0209651	1	0	0	1
WDR19	Xp11.23	0.0077655	0.0209777	1	0	0	1
GABRD	12q24.13	0.0077986	0.0210498	1	0	0	1
ZNF774	19p13.11	0.0078078	0.0210689	0	0	1	1
CTTNBP2	10q25.3	0.0078918	0.0212653	2	0	0	2
DKC1	8q22.2	0.0079085	0.0213069	1	0	0	1
APOBEC2	1p34.2	0.0079111	0.0213124	1	0	0	1
ACSL3	19p13.11	<0.0000001	0.0214539	1	0	0	1
SLC9A6	1p13.2	<0.0000001	0.0216908	1	0	0	1
ZCCHC11	4p12	0.0080727	0.0216964	1	0	0	1
SCRN2	3q27.2	<0.0000001	0.0217059	0	1	0	1
BBOX1	20p13	<0.0000001	0.0217252	1	0	0	1
SQSTM1	6p21.33	0.0081266	0.0218048	1	0	0	1
SLC15A5	4q21.22	0.0082027	0.0219736	1	0	0	1
CGB7	13q33.1	0.0082223	0.0220212	1	0	0	1
TTC25	12q21.2	<0.0000001	0.0220392	2	0	0	2
TEC	6p21.1	0.0082598	0.0221014	2	0	0	2
GPC6	20q13.33	0.0083146	0.0222336	1	0	0	1
PAQR3	18q21.32	0.0083155	0.0222336	1	0	0	1
SPATA17	16q22.1	0.0083149	0.0222336	2	0	0	2
MCM3AP-AS1	5q35.3	0.0083254	0.0222515	0	1	0	1
MOAP1	1q32.1	0.0083393	0.0222855	1	0	0	1
RNPC3	19q13.12	<0.0000001	0.0224039	2	0	0	2
SLC22A14	1q44	<0.0000001	0.0224226	0	1	0	1
COMT	9p11.2	<0.0000001	0.0225086	1	0	0	1
CREBBP	16p13.3	<0.0000001	0.0225389	5	0	0	5
GRIK2	8q11.23	0.0084566	0.0225508	2	0	0	2
GSR	22q13.33	<0.0000001	0.0225909	0	1	0	1
NRIP1	8p22	0.0085305	0.0227213	1	0	0	1
SNRNP27	18q21.1	<0.0000001	0.0227213	0	1	0	1
ALCAM	5p15.33	0.0085616	0.0227879	1	0	0	1
RTTN	1q44	0.0085637	0.0227916	1	0	0	1
GLYR1	14q24.2	0.0085844	0.0228365	0	1	0	1
LRIG3	11q22.3	0.0085838	0.0228365	1	0	0	1
VAMP7	16p13.3	0.0086195	0.0229073	1	0	0	1
RP1	1q25.3	0.0086236	0.0229165	3	0	0	3
SLC7A13	19p13.13	0.008667	0.0230195	1	0	0	1
LSM5	4q22.1	<0.0000001	0.0230215	1	0	0	1
TTC17	7q33	0.0086761	0.0230403	2	0	0	2
ADAMTSL1	17q21.2	0.0087514	0.0232142	1	0	0	1
CTNND2	16q22.1	0.0087615	0.023239	1	0	0	1
HNRNPD	6q22.33	<0.0000001	0.0233951	0	1	0	1
PLEKHA8	3p25.1	0.0088307	0.0234014	1	0	2	3
RNF212	6q22.31	<0.0000001	0.0234217	1	0	0	1
ZCCHC18	8p23.1	0.0088939	0.0235494	1	0	0	1
TMC8	7q11.21	0.0089496	0.023674	1	0	1	2
CTSK	6q13-q14.1	0.0089722	0.0237301	1	0	0	1
TTLL10-AS1	7q34	0.0089981	0.0237916	1	0	0	1
SH3RF1	Xp22.2	0.0090092	0.0238174	1	0	0	1
CAPN1	10q25.3	<0.0000001	0.0239432	2	0	0	2
CATSPER3	4q31.23	<0.0000001	0.0239432	4	0	0	4
FMO3	10p12.1	<0.0000001	0.0239432	1	0	0	1
FUK	19p13.12	0.009088	0.0239897	1	0	0	1
C1orf122	4q12	0.0091032	0.0240208	1	0	0	1
CALB2	17p13.2	<0.0000001	0.024069	1	0	0	1
NCR2	17q23.3	0.0091299	0.0240755	1	0	0	1
CYB561	5p13.1	0.0091417	0.0240951	1	0	0	1
SPECC1	6p22.1	<0.0000001	0.0241032	1	0	0	1
SP1	4q23	0.0091984	0.0242338	2	0	0	2
ANAPC1	12q24.13	0.0092333	0.0243186	3	0	0	3
PRICKLE1	7p22.1	<0.0000001	0.0243588	1	0	0	1
PCLO	6p21.1	<0.0000001	0.0244034	3	0	0	3
C10orf91	11q23.1	0.009291	0.0244467	1	0	0	1
DHX8	22q12.3	0.0093325	0.0245304	1	0	0	1
METTL2B	19p13.2	0.0093656	0.0246044	1	0	0	1
[truncated: 416 more rows]
