# Supplementary material for: Integrating Genomic Information with Tumor-Immune Microenvironment in Triple-Negative Breast Cancer
Source: Int J Environ Res Public Health. 2022 Oct 26;19(21):13901. doi: 10.3390/ijerph192113901 (PMC9659069; doi:10.3390/ijerph192113901)
Supplement: Supplementary file 1 [file ijerph-19-13901-s001.zip › DAVID-HICKS-TNBC-FV-SUPPL-TABLE-S2B-SUBMITTED-14SEP2022.xlsx]

## Sheet: Sheet1
Supplementary Table S2B- Lists of somatic mutated genes transcriptionally associated with individuals who died
Gene Name	Chrom position	SNVs	Deletion	Insert	Total
R3HCC1L	10q24.2	2	0	0	2
ZNF689	16p11.2	2	0	0	2
SYN2	3p25.2	2	0	0	2
C1orf167	1p36.22	2	0	0	2
PAQR8	6p12.2	2	0	0	2
NT5DC2	3p21.1	1	0	0	1
EYA1	8q13.3	1	0	0	1
LTK	15q15.1	1	0	0	1
SUGP2	19p13	1	0	0	1
CCDC39	3q26.33	1	0	0	1
CEACAM5	19q13.2	1	0	0	1
LZTS2	10q24.31	1	0	0	1
ARMC5	16p11.2	1	0	0	1
FAM161A	2p15	1	0	0	1
CPEB2	4p15.32	1	0	0	1
ITGB1	10p11.22	1	0	0	1
ZNF860	3p24.1	1	0	0	1
CANX	5q35.3	1	0	0	1
KRT8P12	3q25.33	1	0	0	1
HAUS3	4p16.3	1	0	0	1
SEL1L3	4p15.2	1	0	0	1
ADM2	22q13.33	1	0	0	1
AGAP6	10q11.23	1	0	0	1
CYP2C8	10q23.33	1	0	0	1
HIST1H2BH	6p22.2	1	0	0	1
GUSBP1	5p14.3	1	0	0	1
OR1Q1	9q33.2	1	0	0	1
TRIQK	8q22.1	1	0	0	1
NEK11	3q22.1	1	0	0	1
DNM1P46	15q26.3	1	0	0	1
SYS1	20q13.12	1	0	0	1
DHDDS	1p36.11	1	0	0	1
IFI35	17q21.31	1	0	0	1
RNF216P1	7p22.1	1	0	0	1
FAM86DP	3p12.3	1	0	0	1
IFI30	19p13.11	1	0	0	1
FAM86B1	8p23.1	1	0	0	1
HLA-F-AS1	6p22.1	1	0	0	1
MFGE8	15q26.1	1	0	0	1
PDXDC1	16p13.11	1	0	0	1
SLC22A16	6q21	1	0	0	1
MT-ND4	mitochondria	1	0	0	1
MTF1	1p34.3	1	0	0	1
ADA	3q29	1	0	0	1
FBXO7	20q13.33	1	0	0	1
RTN2	20q13.12	1	0	0	1
DPP7	22q12.3	1	0	0	1
PPM1N	19q13.32	1	0	0	1
IVNS1ABP	9q34.3	1	0	0	1
RASSF4	19q13.32	1	0	0	1
ESCO2	1q25.3	1	0	0	1
GPR42	10q11.21	1	0	0	1
ARID3B	20p11.23	1	0	0	1
ABCA11P	8p21.1	1	0	0	1
IL21R	19q13.12	1	0	0	1
HILPDA	15q24.1	1	0	0	1
ATP10D	4p16.3	1	0	0	1
ATXN7L3	16p12.1	1	0	0	1
TRIP4	7q32.1	1	0	0	1
KLRF1	4p12	1	0	0	1
TFCP2L1	17q21.31	1	0	0	1
AACSP1	15q22.31	1	0	0	1
MSH5	12p13.31	1	0	0	1
RAD23A	2q14.2	1	0	0	1
FH	5q35.3	1	0	0	1
CHFR	6p21.33	1	0	0	1
RNF150	19p13.13	1	0	0	1
PJA1	1q43	1	0	0	1
TGM2	12q24.33	1	0	0	1
FAM72B	4q31.21	1	0	0	1
ANKRD7	Xq13.1	1	0	0	1
BMP5	20q11.23	1	0	0	1
NCR2	1p11.2	1	0	0	1
TDRD9	7q31.31	1	0	0	1
CIZ1	6p12.1	1	0	0	1
DDX17	6p21.1	1	0	0	1
FAM178B	14q32.33	1	0	0	1
LILRB3	9q34.11	1	0	0	1
NPY2R	22q13.1	1	0	0	1
EFEMP2	2q11.2	1	0	0	1
C1QTNF9	19q13.42	1	0	0	1
SLTM	4q32.1	1	0	0	1
STAU1	11q13.1	1	0	0	1
GABRD	13q12.12	1	0	0	1
MAP4K4	15q22.1	1	0	0	1
SLC15A1	20q13.13	1	0	0	1
ACAT1	1p36.33	1	0	0	1
FAM86C2P	2q11.2	1	0	0	1
TEN1	13q32.2-q32.3	1	0	0	1
ACBD5	11q22.3	1	0	0	1
FCER1A	11q13.2	1	0	0	1
TAX1BP1	17q25.1	1	0	0	1
BARX2	Xq25	1	0	0	1
RBP3	10p12.1	1	0	0	1
UGT2B17	1q23.2	1	0	0	1
BRF1	7p15.2	1	0	0	1
MB21D2	11q24.3	1	0	0	1
WNT8A	10q11.22	1	0	0	1
AP4E1	20q11.22	1	0	0	1
RDH16	4q13.2	1	0	0	1
ATXN7	14q32.33	1	0	0	1
TSHR	14q24.1	1	0	0	1
CDK11A	3q29	1	0	0	1
GDPD4	5q31.2	1	0	0	1
RASA3	15q21.2	1	0	0	1
FBXO5	12q13.3	1	0	0	1
SPTLC2	3p14.1	1	0	0	1
RNF126P1	14q24-q31	1	0	0	1
GPR180	1p36.33	1	0	0	1
ATG4A	11q13.5	1	0	0	1
ASMTL-AS1	13q34	1	0	0	1
STK32A	6q25.2	1	0	0	1
OR5AU1	14q24.3	1	0	0	1
TMEM151B	17q22	1	0	0	1
SKIV2L	13q32.1	1	0	0	1
PPP1R36	Xq22.3	1	0	0	1
MAZ	Xp22.33 and Yp11.32	1	0	0	1
PSMA5	5q32	1	0	0	1
DDX5	14q11.2	1	0	0	1
NGF	6p21.1	1	0	0	1
FAM19A4	6p21.33	1	0	0	1
PPBP	14q23.3	1	0	0	1
GPD1L	16p11.2	1	0	0	1
RGPD3	1p13.3	1	0	0	1
ANKRD34C	17q23.3	1	0	0	1
SEMA3B	1p13.2	1	0	0	1
EFCAB8	3p14.1	1	0	0	1
DHRS4	4q13.3	1	0	0	1
CPT1A	3p22.3	1	0	0	1
PLD5	2q12.2	1	0	0	1
UCK1	15q25.1	1	0	0	1
CHRNB4	3p21.31	1	0	0	1
BCL6	20q11.21	1	0	0	1
SCD5	14q11.2	1	0	0	1
SURF6	11q13.3	1	0	0	1
SMAD5-AS1	1q43	1	0	0	1
CARNS1	9q34.13	1	0	0	1
IL27RA	15q25.1	1	0	0	1
GPR142	3q27.3	1	0	0	1
AOX2P	4q21.22	1	0	0	1
COL6A4P1	9q34.2	1	0	0	1
ACAP3	5q31.1	1	0	0	1
MS4A7	11q13.2	1	0	0	1
SDCBP2	19p13.12	1	0	0	1
ZFAND2B	17q25.1	1	0	0	1
SETDB1	2q33.1	1	0	0	1
MBNL1	3p25.1	1	0	0	1
ALDH4A1	1p36.33	1	0	0	1
NOP14	11q12.2	1	0	0	1
UMPS	11q12.2	1	0	0	1
HLA-DMA	20p13	1	0	0	1
OVGP1	2q35	1	0	0	1
PNPLA8	1q21.3	1	0	0	1
UBE2R2	3q25.1-q25.2	1	0	0	1
MMP14	1p36.13	1	0	0	1
ARHGAP25	4p16.3	1	0	0	1
ALCAM	3q21.2	1	0	0	1
SYNDIG1	6p21.32	1	0	0	1
CCDC74B	1p13.2	1	0	0	1
CHST1	7q31.1	1	0	0	1
HSP90AA4P	9p13.3	1	0	0	1
TNFRSF1B	14q11.2	1	0	0	1
MCM10	2p13.3	1	0	0	1
RFPL2	3q13.11	1	0	0	1
PCSK6	20p11.21	1	0	0	1
RHNO1	2q21.1	1	0	0	1
FMO3	11p11.2	1	0	0	1
SCFD1	4q35.2	1	0	0	1
ZNF777	1p36.22	1	0	0	1
PMS2P4	10p13	1	0	0	1
IPCEF1	22q12.3	1	0	0	1
LMLN-AS1	15q26.3	1	0	0	1
AKAP3	12p13.33	1	0	0	1
PGM1	1q24.3	1	0	0	1
NPRL3	14q12	1	0	0	1
PARP3	7q36.1	1	0	0	1
NPTX2	7q11.21	1	0	0	1
SMPD4	6q25.2	1	0	0	1
PNN	3q29	1	0	0	1
PPP1R1A	12p13.32	1	0	0	1
PAPOLA	1p31.3	1	0	0	1
C12orf71	16p13.3	1	0	0	1
ENKUR	3p21.2	1	0	0	1
FGF7	7q22.1	1	0	0	1
SFRP2	2q21.1	1	0	0	1
PHF11	14q21.1	1	0	0	1
MAVS	12q13.2	1	0	0	1
UBXN8	14q32.2	1	0	0	1
IGKV4-1	12p11.23	1	0	0	1
ORC2	10p12.1	1	0	0	1
GTSF1	15q21.2	1	0	0	1
CLEC2D	4q31.3	1	0	0	1
MGST3	13q14.2	1	0	0	1
MGMT	20p13	1	0	0	1
CRABP1	8p12	1	0	0	1
A2MP1	2p11.2	1	0	0	1
CATSPER4	2q33.1	1	0	0	1
KNG1	12q13.13	1	0	0	1
KCNK2	12p13.31	1	0	0	1
RPRD2	1q24.1	1	0	0	1
PAK3	10q26.3	1	0	0	1
CDH17	15q25.1	1	0	0	1
ARHGAP10	12p13.31	1	0	0	1
ZNF22	1p36.11	1	0	0	1
PTCD3	3q27.3	1	0	0	1
COPB2	1q41	1	0	0	1
STXBP6	1q21.2	1	0	0	1
HLA-B	Xq23	1	0	0	1
GPR155	13q34	1	0	0	1
COMT	8q22.1	1	0	0	1
RFX2	4q31.23	1	0	0	1
MUC13	10p12.1	1	0	0	1
HLX	10q11.21	0	1	0	1
TSG101	2p11.2	0	1	0	1
PIK3C2G	3q23	0	1	0	1
RAB42	14q11.2	0	0	1	1
RRAGB	6p21.33	0	1	0	1
UBE2Q2P1	2q31.1	0	0	1	1
NOP56	22q11.21	0	0	1	1
AP3D1	19p13.3	0	1	0	1
SLC4A9	3q21.2	0	0	1	1
MBIP	1q41	0	1	0	1
QPCT	11p15.1	0	0	1	1
LINC00634	12p12.3	0	1	0	1
FLCN	1p35.3	0	0	1	1
ANTXR2	14q32.11	0	0	1	1
NAE1	Xp11.21	0	1	0	1
NBPF1	15q25.2	0	1	0	1
TTLL4	20p13	0	1	0	1
SBNO1	19p13.3	0	1	0	1
ZNF641	5q31.3	0	0	1	1
ZNF784	14q13.3	0	1	0	1
IGSF9B	2p22.2	0	0	1	1
