# Supplementary material for: Integrating Genomic Information with Tumor-Immune Microenvironment in Triple-Negative Breast Cancer
Source: Int J Environ Res Public Health. 2022 Oct 26;19(21):13901. doi: 10.3390/ijerph192113901 (PMC9659069; doi:10.3390/ijerph192113901)
Supplement: Supplementary file 1 [file ijerph-19-13901-s001.zip › DAVID-HICKS-TNBC-FV-SUPPL-TABLE-S3-SUBMITTED-14SEPT2022.xlsx]

## Sheet: Sheet1
Supplementary Table S3- List of 274 genes and mutation information for genes common to both patient groups used in calculation of differences in mutation frequencies between the two patient groups and clinical outcomes (List for dead on the left and for alive on the right)
Mutation information for genes common to clinical outcome in the deceased.																												Mutation information for genes common to clinical outcome in the alive
					TCGA-A1-A0SK	TCGA-A2-A0CM	TCGA-A2-A0T2	TCGA-A2-A3XX	TCGA-A2-A3XY	TCGA-A8-A09X	TCGA-AC-A2QJ	TCGA-AO-A03U	TCGA-AR-A1AR	TCGA-AR-A256	TCGA-AR-A5QQ	TCGA-B6-A3ZX	TCGA-BH-A18V	TCGA-BH-A1EW	TCGA-BH-A1F6	TCGA-BH-A1FC	TCGA-C8-A3M7	TCGA-EW-A1P8
Tumor stage for each patient					stage iia	stage iia	stage iv	stage iia	stage iib	stage iiic	stage iiib	stage i	stage iiia	stage iia	stage iiia	stage iv	stage iib	stage iia	not reported	stage iia	stage iiib	stage iiic
					M0	M0	M1	M0	M0	M0	M0	M0	M0	M0	M0	M1	M0	M0	MX	M0	M0	M0						no. of mutation across patients					7	3	11	6	3	7	5	6	10	4	7	10	5	8	12	7	5
no. of mutation across genes for each patient					21	15	27	15	17	12	14	23	13	9	22	14	14	20	16	19	19	12	16.7778	4.59611				Genes	No. SNP	No. DEL	No. INS	Total Mutation	TCGA-A1-A0SP-01	TCGA-A2-A04U-01	TCGA-A2-A0D0-01	TCGA-A2-A0D2-01	TCGA-A2-A0SX-01	TCGA-A2-A0T0-01	TCGA-A2-A0YE-01	TCGA-A2-A1G6-01	TCGA-A2-A3XT-01	TCGA-A7-A0DA-01	TCGA-A7-A26G-01	TCGA-A7-A4SE-01	TCGA-A8-A07C-01	TCGA-A8-A07O-01	TCGA-A8-A08R-01	TCGA-AC-A2BK-01	TCGA-AC-A2QH-01
Genes	No. SNP	No. DEL	No. INS	Total Mutation	mutation type	mutation type	mutation type	mutation type	mutation type	mutation type	mutation type	mutation type	mutation type	mutation type	mutation type	mutation type	mutation type	mutation type	mutation type	mutation type	mutation type	mutation type						TP53	51	10	3	64		SNP		INS	SNP				SNP	INS	SNP		SNP		SNP	SNP	SNP
TP53	9	3	1	13	INS	SNP	SNP		SNP	SNP		DEL	DEL	DEL			SNP	SNP		SNP	SNP	SNP						OBSCN	9	0	0	9					SNP			SNP
RYR3	3	0	0	3			SNP										SNP	SNP										SPTA1	8	0	0	8											SNP			SNP
KIFC1	2	0	0	2				SNP										SNP										HUWE1	6	0	0	6															SNP
NALCN	2	0	0	2	SNP										SNP													USP34	6	0	0	6															SNP
ARAP2	2	0	0	2		SNP							SNP															UTP20	6	0	0	6
CNGA2	2	0	0	2							SNP	SNP																F5	5	0	0	5
CELSR3	2	0	0	2											SNP				SNP									KIF26B	5	0	0	5			SNP											SNP
F5	2	0	0	2								SNP				SNP												DUSP27	5	0	0	5			SNP
LINGO2	2	0	0	2							SNP				SNP													LYST	5	0	1	6
C2orf16	2	0	0	2										SNP	SNP													FRG1	5	0	0	5										SNP
ITIH5	2	0	0	2								SNP						SNP										DOCK4	4	0	0	4
NSD1	2	0	0	2							SNP				SNP													TDRD5	4	0	0	4												SNP
ANAPC1	2	0	0	2												SNP			SNP									MYH13	4	0	0	4
LRRK2	2	0	0	2					SNP						SNP													HSPA12A	4	0	0	4
DALRD3	2	0	0	2					SNP			SNP																C15orf39	4	0	0	4				SNP
MUC12	1	0	0	1															SNP									PLIN4	4	0	0	4	SNP
ZNF800	1	0	0	1					SNP																			APOB	4	1	0	5
CHD7	1	0	0	1							SNP																	SP100	3	0	0	3
PCDHA13	1	0	0	1									SNP															DNAJC13	3	0	0	3				SNP
C11orf16	1	0	0	1	SNP																							PKD1L1	3	1	0	4	SNP
RASIP1	1	0	0	1			SNP																					ZFPM2	3	0	0	3
RGS3	1	0	0	1													SNP											FREM2	3	0	0	3
SPPL2B	1	0	0	1			SNP																					DDX11	3	0	0	3
DUSP27	1	0	0	1													SNP											MECOM	3	1	0	4			DEL					SNP
UTP20	1	0	0	1												SNP												SLITRK1	3	0	0	3
L3MBTL1	1	0	0	1										SNP														IDS	3	0	0	3
PDCD11	1	0	0	1		SNP																						HCFC1	3	0	0	3
POLR2J4	1	0	0	1			SNP																					ACE	3	1	0	4																SNP
ATP1A2	1	0	0	1	SNP																							LAMB4	3	0	0	3
CCPG1	1	0	0	1		SNP																						TECTA	3	0	0	3
SYNPO2	1	0	0	1			SNP																					ITGAX	3	0	0	3									SNP						SNP
STK10	1	0	0	1												SNP												CNTNAP2	3	0	0	3																SNP
ESPNP	1	0	0	1																SNP								HERC1	3	0	0	3														SNP
POGLUT1	1	0	0	1			SNP																					LRP2	3	0	1	4
LAMB4	1	0	0	1	SNP																							CYP26B1	3	1	0	4									SNP
ATP2B2	1	0	0	1																	SNP							PLA2R1	3	0	0	3										SNP
SEL1L2	1	0	0	1							SNP																	CYFIP1	3	0	0	3														SNP
ERBB2	1	0	0	1											SNP													NAV3	3	0	0	3
FAM86B2	1	0	0	1												SNP												CCPG1	3	0	0	3														SNP	SNP
ITIH4	1	0	0	1	SNP																							ESPNP	3	0	0	3								SNP
FBXW7	1	0	0	1	SNP																							NPC1	3	0	0	3							SNP
CEP95	1	0	0	1	SNP																							FRAS1	3	1	0	4	SNP
ABCA9	1	0	0	1															SNP									CNTNAP5	3	0	0	3										SNP	SNP
FKBP15	1	0	0	1													SNP											MUC12	3	1	1	5								DEL			INS
PCDH10	1	0	0	1															SNP									AKAP9	3	0	0	3
MMS22L	1	0	0	1				SNP																				BAZ2B	3	0	0	3
CYFIP1	1	0	0	1		SNP																						DNAH7	3	0	0	3									SNP
CAPN2	1	0	0	1						SNP																		RYR3	3	0	0	3
PPP4R2	1	0	0	1																	SNP							FBXW7	3	1	0	4							SNP		DEL
ABCC9	1	0	0	1	SNP																							ASTN1	3	0	0	3													SNP		SNP
ARAP3	1	0	0	1									SNP															MYH10	3	0	0	3
FRAS1	1	0	0	1																	SNP							AGAP1	3	0	0	3						SNP
ANGPT4	1	0	0	1																		SNP						BRCA1	2	2	0	4						DEL										SNP
PCDHGA11	1	0	0	1				SNP																				MRPL55	2	0	0	2			SNP						SNP
TECTA	1	0	0	1																		SNP						NSD1	2	0	0	2
PGAP2	1	0	0	1													SNP											C2orf16	2	1	0	3
USP34	1	0	0	1													SNP											SGMS1	2	0	0	2	SNP
TMEM104	1	0	0	1																		SNP						ARHGAP42	2	0	0	2
E2F4	1	0	0	1																		SNP						CELSR3	2	0	0	2
EIF3A	1	0	0	1														SNP										MUC6	2	1	0	3
SGMS1	1	0	0	1			SNP																					UCK2	2	0	0	2
TMEM145	1	0	0	1								SNP																NCOR1	2	0	0	2
GRIN3A	1	0	0	1						SNP																		VPS13B	2	0	0	2	SNP
RNF19A	1	0	0	1	SNP																							SYT6	2	0	0	2																	SNP
APC	1	0	0	1															SNP									CA14	2	0	0	2
SPTA1	1	0	0	1												SNP												SIDT2	2	0	0	2
MYH2	1	0	0	1															SNP									ABCA9	2	0	0	2
ZNF729	1	0	0	1								SNP																ARHGEF1	2	0	0	2
MDN1	1	0	0	1				SNP																				B4GALNT4	2	0	0	2
TFAP4	1	0	0	1																SNP								HEATR5A	2	0	0	2						SNP
FREM2	1	0	0	1								SNP																FGG	2	0	0	2
MRPL55	1	0	0	1											SNP													MYO10	2	0	1	3
TMEM131	1	0	0	1												SNP												DNAH14	2	1	0	3		SNP		DEL
APAF1	1	0	0	1																	SNP							RAB13	2	0	0	2
GSPT2	1	0	0	1				SNP																				ACOX1	2	0	0	2
GPSM2	1	0	0	1									SNP															NALCN	2	0	0	2
TEC	1	0	0	1					SNP																			ZCCHC2	2	0	0	2			SNP
MYBL2	1	0	0	1														SNP										SVEP1	2	0	0	2
SLC28A2	1	0	0	1																		SNP						TEC	2	0	0	2
EVPL	1	0	0	1											SNP													DCHS2	2	1	0	3												SNP
KCNV1	1	0	0	1										SNP														STXBP5	2	0	0	2									SNP
FAAH2	1	0	0	1															SNP									GFPT2	2	0	1	3
CEP41	1	0	0	1				SNP																				FREM3	2	0	0	2
MED1	1	0	0	1								SNP																RGS3	2	0	0	2
TEX11	1	0	0	1												SNP												RPLP0P2	2	1	0	3												SNP
ACTA2	1	0	0	1								SNP																PLEKHG2	2	0	0	2
GANAB	1	0	0	1													SNP											RNF19A	2	0	0	2
HSPA12A	1	0	0	1			SNP																					PCDHB16	2	0	0	2
DNAH7	1	0	0	1		SNP																						MYH2	2	0	0	2			SNP
SIDT2	1	0	0	1													SNP											API5	2	0	0	2
TMCO4	1	0	0	1			SNP																					PDCD11	2	0	0	2													SNP			SNP
KIAA1328	1	0	0	1														SNP										EFCAB3	2	0	0	2											SNP
CNTNAP5	1	0	0	1												SNP												FKBP15	2	1	0	3
ZNFX1	1	0	0	1	SNP																							MAN2B1	2	0	0	2
HUWE1	1	0	0	1																		SNP						FAM86B2	2	0	0	2									SNP
STXBP5	1	0	0	1									SNP															CEP95	2	0	0	2
VWA5B2	1	0	0	1											SNP													PCDH10	2	0	0	2
CIT	1	0	0	1								SNP																ATP1A2	2	0	0	2
NFAT5	1	0	0	1							SNP																	TEX11	2	0	0	2																	SNP
IDS	1	0	0	1			SNP																					LINGO2	2	0	0	2	SNP													SNP
DDX11	1	0	0	1																SNP								KCNV1	2	0	0	2
DCHS2	1	0	0	1											SNP													MSH3	2	2	0	4
RBBP6	1	0	0	1			SNP																					MTPAP	2	0	0	2
ZNF417	1	0	0	1										SNP														ITIH4	2	1	0	3
ACOX1	1	0	0	1							SNP																	NFAT5	2	0	0	2														SNP
TIGD3	1	0	0	1														SNP										PCDHA13	2	0	0	2
TRPC4AP	1	0	0	1				SNP																				ARAP3	2	0	0	2
ATP2C2	1	0	0	1						SNP																		TFE3	2	0	0	2
RPLP0P2	1	0	0	1																SNP								KIFC1	2	0	0	2
LRP2	1	0	0	1												SNP												CAPN12	1	0	0	1
ADPRHL1	1	0	0	1												SNP												ZNFX1	1	0	0	1
PAN2	1	0	0	1		SNP																						RIN3	1	0	0	1											SNP
SYT6	1	0	0	1							SNP																	CIT	1	0	0	1			SNP
CA14	1	0	0	1																		SNP						SYNPO2	1	0	0	1
RUFY2	1	0	0	1	SNP																							BMP4	1	0	0	1
NCOR1	1	0	0	1															SNP									ZNF417	1	0	0	1															SNP
GMEB1	1	0	0	1				SNP																				SYNPR	1	0	0	1
ADORA1	1	0	0	1																	SNP							TMEM145	1	0	0	1
NFATC4	1	0	0	1			SNP																					RCOR3	1	0	0	1
PLEKHG2	1	0	0	1					SNP																			SMARCAD1	1	0	1	2													INS		SNP
ZNF595	1	0	0	1					SNP																			TUBGCP2	1	0	0	1							SNP
SYNPR	1	0	0	1											SNP													PHLDB3	1	0	0	1
SGCD	1	0	0	1				SNP																				DYSF	1	1	0	2
ZFP91	1	0	0	1											SNP													CYBRD1	1	1	0	2
CHORDC1	1	0	0	1									SNP															BUB3	1	0	0	1
COPE	1	0	0	1	SNP																							HSP90AB1	1	0	0	1											SNP
EEA1	1	0	0	1											SNP													GANAB	1	1	0	2				DEL
CLUAP1	1	0	0	1									SNP															NLRC5	1	0	0	1
SVEP1	1	0	0	1													SNP											ERBB3	1	0	0	1
MECOM	1	0	0	1			SNP																					ANAPC1	1	0	0	1
DNAH14	1	0	0	1																	SNP							ALPK3	1	0	0	1
BUB1	1	0	0	1															SNP									BRSK2	1	0	0	1
FREM3	1	0	0	1			SNP																					CENPF	1	0	0	1															SNP
MSH3	1	0	0	1								SNP																THBS1	1	0	0	1
KIAA1211	1	0	0	1	SNP																							SHROOM2	1	0	0	1
PLIN4	1	0	0	1										SNP														TMEM104	1	0	0	1
FANCF	1	0	0	1							SNP																	MDGA1	1	0	0	1
MDGA1	1	0	0	1										SNP														SEL1L2	1	0	0	1
MYO9B	1	0	0	1														SNP										PTK2B	1	0	0	1
LRIG1	1	0	0	1			SNP																					MED1	1	0	0	1
PPP1R9A	1	0	0	1						SNP																		L3MBTL1	1	0	0	1
PHLDB3	1	0	0	1							SNP																	IMPDH1	1	0	0	1												SNP
EFCAB3	1	0	0	1																	SNP							CLUAP1	1	0	0	1
PC	1	0	0	1																SNP								RNPC3	1	0	0	1												SNP
PCDHB16	1	0	0	1												SNP												MYO9B	1	0	0	1
ITGAX	1	0	0	1			SNP																					POMGNT1	1	0	0	1
APOB	1	0	0	1							SNP																	PC	1	0	0	1
CALB2	1	0	0	1					SNP																			DALRD3	1	0	0	1
ABCB7	1	0	0	1																SNP								RASIP1	1	0	0	1
SLC28A3	1	0	0	1														SNP										MSH6	1	0	1	2
ZCCHC2	1	0	0	1	SNP																							COL12A1	1	0	0	1
CENPF	1	0	0	1					SNP																			DENND4C	1	0	0	1			SNP
TSHZ2	1	0	0	1													SNP											EVPL	1	0	0	1
SLITRK1	1	0	0	1					SNP																			ILF3	1	0	0	1
ECE2	1	0	0	1													SNP											TBATA	1	0	0	1																SNP
COL12A1	1	0	0	1						SNP																		ADPRHL1	1	0	0	1
TCEA1	1	0	0	1														SNP										GRID2	1	0	0	1
TCOF1	1	0	0	1															SNP									TFAP4	1	0	0	1
IGSF8	1	0	0	1								SNP																GRIN3A	1	0	0	1
MTPAP	1	0	0	1																SNP								SGCD	1	0	0	1									SNP
PCDHB14	1	0	0	1											SNP													MT-CO2	1	0	0	1
PARP8	1	0	0	1																	SNP							SPPL2B	1	0	0	1
GYS1	1	0	0	1		SNP																						GPSM2	1	0	0	1
GRID2	1	0	0	1							SNP																	EVC2	1	0	0	1			SNP
EVC2	1	0	0	1																		SNP						TTC17	1	0	0	1
MT-CO2	1	0	0	1					SNP																			JAKMIP1	1	0	0	1
API5	1	0	0	1																	SNP							TMEM131	1	1	0	2
JAKMIP1	1	0	0	1																SNP								PARP8	1	0	0	1
SLC39A5	1	0	0	1															SNP									TRPV5	1	0	0	1
ABCC11	1	0	0	1	SNP																							CDH1	1	0	0	1													SNP
ARHGEF1	1	0	0	1																	SNP							ZNF595	1	0	0	1																	SNP
HSP90AB1	1	0	0	1														SNP										ABCC11	1	0	0	1					SNP
HCFC1	1	0	0	1																SNP								PPP4R2	1	0	0	1												SNP
NLRC5	1	0	0	1									SNP															ERBB2	1	0	0	1
ASTN1	1	0	0	1	SNP																							CHD7	1	0	0	1
FAM129C	1	0	0	1								SNP																ZFAND4	1	0	0	1
TDRD5	1	0	0	1									SNP															RBBP6	1	0	0	1
DNAJC13	1	0	0	1																SNP								GPR55	1	0	0	1
MYO10	1	0	0	1																SNP								ZNF669	1	0	0	1
BUB3	1	0	0	1											SNP													ADORA1	1	0	0	1
GPR55	1	0	0	1											SNP													ACTA2	1	0	0	1
NOP2	1	0	0	1																SNP								MMS22L	1	0	0	1
ARL11	1	0	0	1								SNP																TCEA1	1	0	0	1
ALPK3	1	0	0	1																	SNP							LRIG1	1	0	0	1
DENND4C	1	0	0	1				SNP																				EIF3A	1	0	0	1
MYH10	1	0	0	1								SNP																MYBL2	1	0	0	1
HRAS	1	0	0	1										SNP														KIAA1211L	1	0	0	1
LHX4	1	0	0	1	SNP																							TFAP2E	1	0	0	1	SNP
ZNF705A	1	0	0	1																SNP								NIPAL1	1	0	0	1
LYST	1	0	0	1						SNP																		ZNF705A	1	0	0	1
BAZ2B	1	0	0	1										SNP														ECE2	1	0	0	1
RIN3	1	0	0	1																SNP								APC	1	1	0	2						DEL
ZFPM2	1	0	0	1																SNP								GRIK2	1	0	0	1
ACE	1	0	0	1													SNP											PCDHB14	1	0	0	1
NPC1	1	0	0	1												SNP												HECTD1	1	1	0	2							DEL
FRG1	1	0	0	1								SNP																CHORDC1	1	0	0	1
OBSCN	1	0	0	1						SNP																		TRPC4AP	1	0	0	1														SNP
UCK2	1	0	0	1			SNP																					COL16A1	1	0	1	2																	SNP
TBATA	1	0	0	1				SNP																				HPSE	1	0	0	1
FGG	1	0	0	1														SNP										LRRK2	1	0	0	1				SNP
KIAA1211L	1	0	0	1																	SNP							SCN4A	1	0	0	1							SNP
BMP4	1	0	0	1																		SNP						KIAA1328	1	0	0	1
TFE3	1	0	0	1							SNP																	CAPN2	1	0	0	1
TFAP2E	1	0	0	1					SNP																			TMCO4	1	0	0	1
SCN4A	1	0	0	1			SNP																					STK10	1	0	0	1
ZNF669	1	0	0	1		SNP																						PCDHGA11	1	0	0	1
KIF26B	1	0	0	1													SNP											ADAMTS1	1	0	0	1												SNP
COL20A1	1	0	0	1												SNP												ITIH5	1	0	0	1
POMGNT1	1	0	0	1																	SNP							ZNF729	1	0	0	1																SNP
ARHGAP42	1	0	0	1																	SNP							GYS1	1	0	0	1
IMPDH1	1	0	0	1		SNP																						DLG2	1	0	0	1
SMARCAD1	1	0	0	1		SNP																						ABCC9	1	0	0	1
NACAD	1	0	0	1															SNP									E2F4	1	0	0	1
CNTNAP2	1	0	0	1																SNP								NFATC4	1	0	0	1
PLA2R1	1	0	0	1	SNP																							BUB1	1	0	0	1						SNP
APBA2	1	0	0	1		SNP																						COL20A1	1	0	0	1
MAN2B1	1	0	0	1			SNP																					HRAS	1	0	0	1
SHROOM2	1	0	0	1					SNP																			GNE	1	0	0	1
PTK2B	1	0	0	1								SNP																POGLUT1	1	0	0	1
GRIK2	1	0	0	1		SNP																						ARL11	1	0	0	1
WASL	1	0	0	1								SNP																FAAH2	1	0	0	1
CYBRD1	1	0	0	1											SNP													ACTL6B	1	0	0	1												SNP
TARBP1	1	0	0	1															SNP									GSPT2	1	0	0	1								SNP
TRPV5	1	0	0	1							SNP																	ABCB7	1	0	0	1												SNP
STK31	1	0	0	1														SNP										IGSF8	1	0	0	1
CAPN12	1	0	0	1						SNP																		PABPC1	1	0	0	1
MYH13	1	0	0	1																SNP								TSHZ2	1	0	0	1
PKD1L1	1	0	0	1						SNP																		CTR9	1	0	0	1
MAPKAP1	1	0	0	1								SNP																WASL	1	0	0	1															SNP
THBS1	1	0	0	1						SNP																		PGAP2	1	0	0	1
DTX2	1	0	0	1			SNP																					TARBP1	1	0	0	1
BRSK2	1	0	0	1											SNP													NACAD	1	0	0	1
HECTD1	1	0	0	1														SNP										SLC39A5	1	0	0	1															SNP
RNPC3	1	0	0	1			SNP																					LHX4	1	0	0	1															SNP
NIPAL1	1	0	0	1				SNP																				C11orf16	1	0	0	1												SNP
COL16A1	1	0	0	1																	SNP							CCDC40	1	0	0	1
RCOR3	1	0	0	1																		SNP						ANGPT4	1	0	0	1
AGAP1	1	0	0	1	SNP																							NOP2	1	0	0	1
CTR9	1	0	0	1					SNP																			COPE	1	0	1	2						INS
GFPT2	1	0	0	1	SNP																							ATP2C2	1	0	0	1								SNP
NAV3	1	0	0	1														SNP										CNGA2	1	0	0	1
GPR153	1	0	0	1		SNP																						SLC28A2	1	0	0	1
BRCA1	1	0	0	1																	SNP							SLC28A3	1	0	0	1			SNP
C15orf39	1	0	0	1									SNP															GPR153	1	0	1	2			SNP
HEATR5A	1	0	0	1						SNP																		POLR2J4	1	0	0	1
VPS13B	1	0	0	1			SNP																					KIAA1211	1	0	0	1
AKAP9	1	0	0	1			SNP																					STK31	1	0	0	1
ADAMTS1	1	0	0	1											SNP													FAM129C	1	0	0	1
NAA25	1	0	0	1				SNP																				SLC39A12	1	0	0	1
DYSF	1	0	0	1					SNP																			PAN2	1	0	0	1
GNE	1	0	0	1											SNP													TIGD3	0	1	0	1
DLG2	1	0	0	1			SNP																					ATP2B2	0	1	0	1
SLC39A12	1	0	0	1																	SNP							ARAP2	0	0	1	1
CCDC40	1	0	0	1					SNP																			MDN1	0	1	0	1
HPSE	1	0	0	1															SNP									APAF1	0	1	0	1
TUBGCP2	1	0	0	1															SNP									APBA2	0	1	0	1
TTC17	1	0	0	1					SNP																			ZFP91	0	0	1	1
CYP26B1	1	0	0	1											SNP													EEA1	0	1	0	1									DEL
PABPC1	0	0	1	1														INS										IRS4	0	0	1	1
MUC6	0	0	1	1														INS										NAA25	0	1	0	1
ZFAND4	0	1	0	1																DEL								PPP1R9A	0	0	1	1
USP35	0	0	1	1		INS																						USP35	0	1	0	1
ILF3	0	0	1	1														INS										VWA5B2	0	0	1	1
CDH1	0	1	1	2				INS				DEL																TCOF1	0	1	0	1
ERBB3	0	1	0	1																	DEL							FANCF	0	0	1	1
MSH6	0	1	0	1									DEL															MAPKAP1	0	0	1	1
IRS4	0	0	1	1																		INS						RUFY2	0	1	0	1						DEL
ACTL6B	0	0	1	1														INS										CALB2	0	1	0	1
RAB13	0	0	1	1			INS																					ZNF800	0	1	0	1
SP100	0	1	0	1			DEL																					GMEB1	0	1	0	1
B4GALNT4	0	0	1	1									INS															CEP41	0	1	0	1		DEL
DOCK4	0	1	0	1								DEL																DTX2	0	1	0	1
HERC1	0	0	1	1								INS																FAM157B	0	0	1	1
FAM157B	0	0	1	1				INS
[truncated: 71 more columns]
