# Supplementary material for: Integrating Genomic Information with Tumor-Immune Microenvironment in Triple-Negative Breast Cancer
Source: Int J Environ Res Public Health. 2022 Oct 26;19(21):13901. doi: 10.3390/ijerph192113901 (PMC9659069; doi:10.3390/ijerph192113901)
Supplement: Supplementary file 1 [file ijerph-19-13901-s001.zip › DAVID-HICKS-TNBC-FV-SUPPL-TABLE-S4-SUBMITTED-14SEPT2024.xlsx]

## Sheet: Illumina
Supplementary Table S4- Lists of immunomodulatory and somatic mutated genes transcriptionally associated with TNBC, and stratified by dead or alive
Immune genes asscoiated with TNBC					Immune genes associated with TNBC and mutated						Immune genes associated with TNBC and mutated in ALIVE only							Immune genes associated with TNBC and mutated in DEAD only							Immune genes associated with TNBC and mutated in associated with both outcomes
Gene name	Chromosome position	FDR			Gene name	Chromosome position	FDR	Somatic mutation			Gene name	Chromosome position	FDR	Somatic mutation				Gene name	Chromosome position	FDR	Somatic mutation				Gene name	Chromosome position	FDR	Somatic mutation
MAGEA4	Xq28	1e-06			MAGEA4	Xq28	1e-06	1			MAGEA4	Xq28	1e-06	1				BMP5	12p13.33	1.66e-05	1				NSD1	5q35.3	1.3e-06	5
MFAP5	12p13.31	1e-06			LAMP3	3q27.1	1.3e-06	2			LAMP3	3q27.1	1.3e-06	2				BCL6	20q13.33	2.13e-05	1				CAPN2	14q21.3	4.8e-06	2
SOX17	8q11.23	1.2e-06			NSD1	5q35.3	1.3e-06	5			LAMA4	6q21	1.7e-06	2				IFI35	12p13.31	2.3e-05	1				BUB1	3p14.2	7.6e-06	3
NSD1	5q35.3	1.3e-06			LAMA4	6q21	1.7e-06	2			PREX2	14q23.3	2.3e-06	4				HLA-DMA	3p21.31	2.45e-05	1				CENPF	21q22.13	2.11e-05	2
LAMP3	3q27.1	1.3e-06			PREX2	14q23.3	2.3e-06	4			BIRC3	2q33.3	3e-06	1				NGF	14q22.1	3.59e-05	1				ERBB2	6p21.32	2.54e-05	2
BIRC5	17q25.3	1.3e-06			BIRC3	2q33.3	3e-06	1			VCAM1	14q32.2	3e-06	1				EYA1	17q25.3	4.73e-05	1				APC	7q32.1	3.82e-05	2
SHQ1	3p13	1.5e-06			VCAM1	14q32.2	3e-06	1			FGF13	2q21.3	4e-06	1				MAVS	15q26.1	0.0001967	1				NLRC5	15q22.1-q22.2	0.0001135	3
BMI1	10p12.2	1.5e-06			FGF13	2q21.3	4e-06	1			LAT	2p25.1	4.3e-06	1				MFGE8	8q21.11	0.0002731	1				ILF3	20q13.12	0.0004436	1
SIGIRR	11p15.5	1.5e-06			LAT	2p25.1	4.3e-06	1			POLE	20q13.12	6.4e-06	2				FBXO7	19p13.2	0.0011924	1				LRP2	11p11.2	0.000925	4
LAMA4	6q21	1.7e-06			CAPN2	14q21.3	4.8e-06	2			PHLPP2	9q21.33	1.07e-05	1				ADA	4q31.3	0.0013189	1				ARHGEF1	11q23.2	0.0009843	3
CLCF1	11q13.2	1.7e-06			POLE	20q13.12	6.4e-06	2			PTK2	1p34.3	1.09e-05	2				FCER1A	8p12	0.0015496	1				BRCA1	1p34.3	0.0011614	3
IKBKB	8p11.21	1.8e-06			BUB1	3p14.2	7.6e-06	3			RXRG	16p13.3	1.11e-05	2				IL21R	4q13.3	0.0028761	1				FBXW7	5q33.1	0.0012137	4
RAD51	15q15.1	1.9e-06			PHLPP2	9q21.33	1.07e-05	1			ANGPT2	4p15.32-p15.31	1.18e-05	1				LTK	6p21.31	0.0030147	1				ITGAX	Xp11.23	0.0018732	5
ARG1	6q23.2	2e-06			PTK2	1p34.3	1.09e-05	2			DDB2	8q24.3	1.18e-05	1				SFRP2	12p13.33	0.0038964	1				CDH1	9q34.2	0.0023005	1
PREX2	8q13.2	2.3e-06			RXRG	16p13.3	1.11e-05	2			COL5A2	18p11.31	1.3e-05	2				MGMT	12q13.3	0.0040843	1				LAMB4	Xp22.11	0.0058054	4
UBE2C	20q13.12	2.5e-06			ANGPT2	4p15.32-p15.31	1.18e-05	1			ETS2	2p13.2	1.45e-05	2				PAK3	14q12	0.0096858	1				MSH6	Xp11.3	0.0068642	1
PLAUR	19q13	2.5e-06			DDB2	8q24.3	1.18e-05	1			TERT	Xq28	1.5e-05	1				ALCAM	5p15.33	0.0227879	1				ACE	12q23.2	0.0109069	4
LEP	7q32.1	2.6e-06			COL5A2	18p11.31	1.3e-05	2			MRC1	22q12.2-q12.3	1.68e-05	1				KNG1	5q31.1	0.0273699	1				TP53	3p13	0.0111732	28
GNG7	19p13.3	2.8e-06			ETS2	2p13.2	1.45e-05	2			KRT20	10p12.33	1.93e-05	1				CEACAM5	15q25.2	0.0339454	1				HRAS	11q12.2	0.0132187	2
LAMC3	9q34.12	2.9e-06			TERT	Xq28	1.5e-05	1			DSG3	11p15.5	2.33e-05	1				TSHR	7p13	0.0406399	1				NFATC4	4q31.3	0.0307811	2
VCAM1	1p21.2	3e-06			BMP5	12p13.33	1.66e-05	1			DEFB1	7q22.1	2.54e-05	1				KLRF1	19q13.11	0.0545023	1				NCOR1	18q11.2	0.0439492	3
BIRC3	11q22.2	3e-06			MRC1	22q12.2-q12.3	1.68e-05	1			TFDP1	11q25	2.54e-05	1
TDP1	14q32.11	3e-06			KRT20	10p12.33	1.93e-05	1			CXCR2	3p22.1	2.71e-05	1
RRAD	16q22.1	3.1e-06			CENPF	21q22.13	2.11e-05	2			ATM	9p13.1	3.09e-05	2
HDAC11	3p25.1	3.1e-06			BCL6	20q13.33	2.13e-05	1			LTBP1	Xq22.1	3.47e-05	2
CDC25A	3p21.31	3.2e-06			IFI35	12p13.31	2.3e-05	1			IL1RL2	6p21.1	3.56e-05	3
IL1R2	2q11.2	3.7e-06			DSG3	11p15.5	2.33e-05	1			FLNC	1q32.1	3.61e-05	3
RIPK1	6p25.2	3.9e-06			HLA-DMA	3p21.31	2.45e-05	1			RPS6KA5	2p22.3	3.64e-05	1
FGF13	Xq26.3-q27.1	4e-06			DEFB1	7q22.1	2.54e-05	1			RAD50	11q13.5	3.67e-05	1
LAT	16q13	4.3e-06			ERBB2	6p21.32	2.54e-05	2			MARCO	15q26.1	4.62e-05	2
CLDN1	3q28	4.4e-06			TFDP1	11q25	2.54e-05	1			PTEN	3q22.1	4.68e-05	3
REN	1q32.1	4.5e-06			CXCR2	3p22.1	2.71e-05	1			MAGEA12	10p15.1	5.18e-05	2
CAPN2	1q41	4.8e-06			ATM	9p13.1	3.09e-05	2			VAV3	12q21.1	6.7e-05	1
ZNF703	8p11.23	4.8e-06			LTBP1	Xq22.1	3.47e-05	2			CXCR4	7q11.23	6.84e-05	2
HAMP	19q13.12	5.8e-06			IL1RL2	6p21.1	3.56e-05	3			BCL11B	Xp22.33	7.48e-05	1
TLR9	3p21.2	5.8e-06			NGF	14q22.1	3.59e-05	1			COL27A1	12p12.1	7.83e-05	2
POLE	12q24.33	6.4e-06			FLNC	1q32.1	3.61e-05	3			PRDM1	12q24.31	8e-05	2
CXCR5	11q23.3	6.6e-06			RPS6KA5	2p22.3	3.64e-05	1			ANGPT1	9q32	8.22e-05	1
BUB1	2q13	7.6e-06			RAD50	11q13.5	3.67e-05	1			MEFV	10q24.2	9.68e-05	1
LMO2	11p13	8.1e-06			APC	7q32.1	3.82e-05	2			BCL2A1	21q21.1	0.0001101	1
GPC4	Xq26.2	8.7e-06			MARCO	15q26.1	4.62e-05	2			HLA-F	17q12	0.0001139	2
CD226	18q22.2	9.2e-06			PTEN	3q22.1	4.68e-05	3			NBEAL2	7q22.1	0.0001158	3
APLN	Xq26.1	9.3e-06			EYA1	17q25.3	4.73e-05	1			CTSW	9q22.33	0.0001175	1
PLAU	10q22.2	9.3e-06			MAGEA12	10p15.1	5.18e-05	2			AIRE	3p21.2	0.0001324	1
PHLPP2	16q22.2	1.07e-05			VAV3	12q21.1	6.7e-05	1			REL	3p21.31	0.0001351	2
PTK2	8q24.3	1.09e-05			CXCR4	7q11.23	6.84e-05	2			ENTPD1	7q21.11-q21.12	0.000142	1
RXRG	1q23.3	1.11e-05			BCL11B	Xp22.33	7.48e-05	1			GPI	8p12	0.000161	2
GLI1	12q13.3	1.12e-05			COL27A1	12p12.1	7.83e-05	2			FOS	20q11.23-q12	0.0001655	1
DDB2	11p11.2	1.18e-05			PRDM1	12q24.31	8e-05	2			GNA11	1p32.1	0.0001802	1
ANGPT2	8p23.1	1.18e-05			ANGPT1	9q32	8.22e-05	1			SCUBE2	1p13.3	0.0001886	1
PSEN1	14q24.2	1.25e-05			MEFV	10q24.2	9.68e-05	1			CLEC5A	1q24.3	0.0002085	1
COL5A2	2q32.2	1.3e-05			BCL2A1	21q21.1	0.0001101	1			PLCB1	7q22.1	0.0002147	1
PDGFA	7p22.3	1.4e-05			NLRC5	15q22.1-q22.2	0.0001135	3			ROS1	19q13.33	0.0002209	2
ETS2	21q22.2	1.45e-05			HLA-F	17q12	0.0001139	2			PLA2G3	8q13.1	0.0002291	1
CD6	11q12.2	1.47e-05			NBEAL2	7q22.1	0.0001158	3			MYBL1	2q31.1	0.0002397	1
TERT	5p15.33	1.5e-05			CTSW	9q22.33	0.0001175	1			PIM3	13q34	0.0002533	1
INPP5D	2q37.1	1.51e-05			AIRE	3p21.2	0.0001324	1			IFIT1	1p34.1	0.0002628	1
SMAD2	18q21.1	1.59e-05			REL	3p21.31	0.0001351	2			CCNE1	3q22.1	0.0002646	2
BMP5	6p12.1	1.66e-05			ENTPD1	7q21.11-q21.12	0.000142	1			LAMC2	22q13.33	0.000273	2
MRC1	10p12.33	1.68e-05			GPI	8p12	0.000161	2			DDB1	19q12	0.0002815	1
ITGAE	17p13.2	1.91e-05			FOS	20q11.23-q12	0.0001655	1			ELK1	1p33	0.0002998	2
KRT20	17q21.2	1.93e-05			GNA11	1p32.1	0.0001802	1			IL11	16q23.1	0.0003075	1
TNFSF4	1q25.1	2.03e-05			SCUBE2	1p13.3	0.0001886	1			MACC1	Xq24	0.0003184	1
CENPF	1q41	2.11e-05			MAVS	15q26.1	0.0001967	1			MPO	17q11.2	0.0003499	1
BCL6	3q27.3	2.13e-05			CLEC5A	1q24.3	0.0002085	1			CD163	19q13.11	0.0004216	1
IFI35	17q21.31	2.3e-05			PLCB1	7q22.1	0.0002147	1			SELE	1p32.1	0.0004285	1
DSG3	18q12.1	2.33e-05			ROS1	19q13.33	0.0002209	2			FLT1	2p13.3	0.000443	1
MCM7	7q22.1	2.41e-05			PLA2G3	8q13.1	0.0002291	1			CALML3	20q13.13	0.0004477	1
HLA-DMA	6p21.32	2.45e-05			MYBL1	2q31.1	0.0002397	1			STAT3	10q22.1	0.0004543	1
KLF4	9q31.2	2.52e-05			PIM3	13q34	0.0002533	1			MITF	5p15.33	0.0005292	1
DEFB1	8p23.1	2.54e-05			IFIT1	1p34.1	0.0002628	1			PRKDC	14q24.3	0.0005492	2
TFDP1	13q34	2.54e-05			CCNE1	3q22.1	0.0002646	2			COL1A2	1p36.21	0.0005503	1
ERBB2	17q12	2.54e-05			LAMC2	22q13.33	0.000273	2			TLR5	1q23.1	0.0005551	2
CD160	1q21.1	2.63e-05			MFGE8	8q21.11	0.0002731	1			SELL	20p11.23	0.0005606	2
CXCR2	2q35	2.71e-05			DDB1	19q12	0.0002815	1			ALDH1A1	17q25.1	0.0006937	1
FGF18	5q35.1	2.78e-05			ELK1	1p33	0.0002998	2			SIRT4	12q13.3	0.0007187	1
DDIT3	12q13.3	2.98e-05			IL11	16q23.1	0.0003075	1			TNR	8q23.1-q23.2	0.0007351	1
ATM	11q22.3	3.09e-05			MACC1	Xq24	0.0003184	1			MASP2	1p33	0.0007392	2
CX3CR1	3p22.2	3.24e-05			MPO	17q11.2	0.0003499	1			MNDA	2q22-q23	0.0007392	1
AMBP	9q32	3.47e-05			CD163	19q13.11	0.0004216	1			CXCL2	19q13.2	0.0009404	1
LTBP1	2p22.3	3.47e-05			SELE	1p32.1	0.0004285	1			PLCB4	12q12	0.0009628	1
TNFRSF11B	8q24.12	3.55e-05			FLT1	2p13.3	0.000443	1			MMP11	9q34.3	0.0010018	1
IL1RL2	2q12.1	3.56e-05			ILF3	20q13.12	0.0004436	1			MDM2	Xp22.11	0.00103	1
NGF	1p13.2	3.59e-05			CALML3	20q13.13	0.0004477	1			IRF5	1q22	0.0012253	1
FLNC	7q32.1	3.61e-05			STAT3	10q22.1	0.0004543	1			HLA-C	12q21.2	0.0013034	3
RPS6KA5	14q32.11	3.64e-05			MITF	5p15.33	0.0005292	1			ZNF318	7q22.1	0.0015119	3
RAD50	5q31.1	3.67e-05			PRKDC	14q24.3	0.0005492	2			CIC	11q13.2	0.0015912	1
APC	5q22.2	3.82e-05			COL1A2	1p36.21	0.0005503	1			FGF8	1p36.11	0.001644	2
DSC3	18q12.1	3.87e-05			TLR5	1q23.1	0.0005551	2			HDAC6	10q24.1	0.0016448	2
CCL8	17q12	3.88e-05			SELL	20p11.23	0.0005606	2			CD4	7q34	0.0018895	1
PTPRR	12q15	4.12e-05			ALDH1A1	17q25.1	0.0006937	1			TET2	17q25.1	0.0019704	2
POLB	8p11.21	4.22e-05			SIRT4	12q13.3	0.0007187	1			DMBT1	9q34.3	0.0019831	2
CDKN1B	12p13.1	4.46e-05			TNR	8q23.1-q23.2	0.0007351	1			IL16	Xq26.3	0.0020256	1
CCL18	17q12	4.62e-05			MASP2	1p33	0.0007392	2			EGR2	11q13.4	0.0020359	1
MARCO	2q14.2	4.62e-05			MNDA	2q22-q23	0.0007392	1			DDX43	19p13.12	0.0020711	1
PTEN	10q23.31	4.68e-05			LRP2	11p11.2	0.000925	4			MAP2K2	3q13.13	0.002095	1
EYA1	8q13.3	4.73e-05			CXCL2	19q13.2	0.0009404	1			PIK3R3	4q24	0.0021149	1
TMEM45B	11q24.3	4.9e-05			PLCB4	12q12	0.0009628	1			CYFIP2	2p13.2	0.0022137	1
ID2	2p25.1	4.91e-05			ARHGEF1	11q23.2	0.0009843	3			ITGB8	15q25.1	0.0022496	1
FCGR2B	1q23.3	4.98e-05			MMP11	9q34.3	0.0010018	1			ETV1	7p14.1-p13	0.0022874	3
TNFRSF13C	22q13.2	5.06e-05			MDM2	Xp22.11	0.00103	1			IL11RA	4q12	0.0023285	2
FGF22	19p13.3	5.06e-05			BRCA1	1p34.3	0.0011614	3			MYH6	3p22.2	0.0026459	3
RAD21	8q24.11	5.11e-05			FBXO7	19p13.2	0.0011924	1			HDAC2	5q32-q33.1	0.0026526	1
MAGEA12	Xq28	5.18e-05			FBXW7	5q33.1	0.0012137	4			ABL1	11p15.5	0.0026533	1
HMGA2	12q14.3	5.21e-05			IRF5	1q22	0.0012253	1			ACVR1B	19p13.3	0.002654	2
IL13RA2	Xq23	5.7e-05			HLA-C	12q21.2	0.0013034	3			FKBP5	6p21.2	0.0026996	1
TNFRSF12A	16p13.3	5.96e-05			ADA	4q31.3	0.0013189	1			CTSD	8q13.1	0.0028241	1
SPP1	4q22.1	6.03e-05			ZNF318	7q22.1	0.0015119	3			PTCRA	12q24.33	0.002838	1
SYCP1	1p13.2	6.06e-05			FCER1A	8p12	0.0015496	1			HOXC6	1q25.2	0.0030671	1
TIAM1	21q22.11	6.43e-05			CIC	11q13.2	0.0015912	1			KLRC1	6q14.1	0.0033438	1
DKK4	8p11.21	6.51e-05			FGF8	1p36.11	0.001644	2			CACNA1C	6q27	0.0035273	3
VAV3	1p13.3	6.7e-05			HDAC6	10q24.1	0.0016448	2			IL1RAP	2p11.2	0.0036487	1
IL6	7p15.3	6.76e-05			ITGAX	Xp11.23	0.0018732	5			CARD11	1p35.2	0.0037215	5
JAM3	11q25	6.81e-05			CD4	7q34	0.0018895	1			TRAF3	Xp22.33 and Yp11.32	0.0038205	1
CXCR4	2q22.1	6.84e-05			TET2	17q25.1	0.0019704	2			BGN	1q24.1	0.0038412	1
GNGT1	7q21.3	7.12e-05			DMBT1	9q34.3	0.0019831	2			RUNX3	20q13.13	0.0041756	1
TNFSF9	19p13.3	7.28e-05			IL16	Xq26.3	0.0020256	1			PPP1R13L	1q42.2	0.0043795	3
BCL11B	14q32.2	7.48e-05			EGR2	11q13.4	0.0020359	1			CD34	Xp22.33	0.0044744	1
HSD11B1	1q32.2	7.49e-05			DDX43	19p13.12	0.0020711	1			BMF	9p24.1	0.0047873	1
EPAS1	2p21	7.74e-05			MAP2K2	3q13.13	0.002095	1			COL4A5	1q32.1	0.004809	2
COL27A1	9q32	7.83e-05			PIK3R3	4q24	0.0021149	1			AXIN1	19q13.32	0.0048984	1
PRDM1	6q21	8e-05			CYFIP2	2p13.2	0.0022137	1			ROPN1	2p25.3	0.0057745	1
ANGPT1	8q23.1	8.22e-05			ITGB8	15q25.1	0.0022496	1			MMP2	11q13.2	0.005822	1
GATA1	Xp11.23	8.28e-05			ETV1	7p14.1-p13	0.0022874	3			NKD1	10q23.2	0.0059882	1
CD83	6p23	8.35e-05			CDH1	9q34.2	0.0023005	1			KDM6A	17q25.1	0.006079	1
MMP7	11q22.2	8.97e-05			IL11RA	4q12	0.0023285	2			PRKCB	16q12.2	0.0065602	2
PLA2G4A	1q31.1	9.16e-05			MYH6	3p22.2	0.0026459	3			TYK2	1q21.2	0.006682	1
COMP	19p13.11	9.64e-05			HDAC2	5q32-q33.1	0.0026526	1			DKK1	1q32.1	0.0067306	1
MEFV	16p13.3	9.68e-05			ABL1	11p15.5	0.0026533	1			DNMT1	Xq13.3	0.0074807	1
TFEB	6p21.1	0.0001			ACVR1B	19p13.3	0.002654	2			FGF11	7q32.2	0.0079236	1
TBL1XR1	3q26.32	0.0001017			FKBP5	6p21.2	0.0026996	1			MET	19p12	0.0080939	1
TCF7	5q31.1	0.0001076			CTSD	8q13.1	0.0028241	1			CD84	17p13.3	0.0081675	1
FOXP3	Xp11.23	0.0001082			PTCRA	12q24.33	0.002838	1			RFC4	1q23.3	0.0082715	1
BCL2A1	15q25.1	0.0001101			IL21R	4q13.3	0.0028761	1			CACNA1D	10q11.23	0.0083646	1
NLRC5	16q13	0.0001135			LTK	6p21.31	0.0030147	1			NTHL1	1q24.1	0.0089784	1
HLA-F	6p22.1	0.0001139			HOXC6	1q25.2	0.0030671	1			AKT3	15q13.1	0.0091015	1
NBEAL2	3p21.31	0.0001158			KLRC1	6q14.1	0.0033438	1			GRIN2B	15q13.1	0.0092065	3
CTSW	11q13.1	0.0001175			CACNA1C	6q27	0.0035273	3			CD5	6q14.1	0.0094704	1
IFNL1	19q13.2	0.0001241			IL1RAP	2p11.2	0.0036487	1			NR4A1	3p21.1	0.0095203	1
LEFTY2	1q42.12	0.0001295			CARD11	1p35.2	0.0037215	5			IFI16	1p13.2	0.0097304	4
AIRE	21q22.3	0.0001324			TRAF3	Xp22.33 and Yp11.32	0.0038205	1			ELF1	8p11.21	0.0101089	1
REL	2p16.1	0.0001351			BGN	1q24.1	0.0038412	1			CRP	1q43-q44	0.0102096	1
VHL	3p25.3	0.0001377			SFRP2	12p13.33	0.0038964	1			SKP2	2p13.1	0.0119004	1
ENTPD1	10q24.1	0.000142			MGMT	12q13.3	0.0040843	1			GTF2H3	9q34.13	0.012472	1
LY96	8q21.11	0.0001444			RUNX3	20q13.13	0.0041756	1			TGFB1	5p15.2	0.0125118	0
SNAI2	8q11.21	0.0001475			PPP1R13L	1q42.2	0.0043795	3			PIK3R2	7p14.1	0.0128723	1
ETV4	17q21.31	0.0001511			CD34	Xp22.33	0.0044744	1			FUT8	16p13.3	0.0129928	1
PRSS8	16p11.2	0.0001542			BMF	9p24.1	0.0047873	1			WT1	5q15	0.0130414	1
GPI	19q13.11	0.000161			COL4A5	1q32.1	0.004809	2			PRKCG	2p23.3	0.01306	1
CYP19A1	15q21.2	0.0001622			AXIN1	19q13.32	0.0048984	1			MAGEC1	15q22.31	0.0132924	1
FOS	14q24.3	0.0001655			ROPN1	2p25.3	0.0057745	1			C3	5q13.3	0.0134181	1
DPH6	15q14	0.0001663			LAMB4	Xp22.11	0.0058054	4			CACNG4	6p21.33	0.0147493	1
TAP2	6p21.32	0.0001683			MMP2	11q13.2	0.005822	1			IRF2	16p13.3	0.0149523	1
CDC14A	1p21.2	0.0001722			NKD1	10q23.2	0.0059882	1			PTCH1	19p13.11	0.0150356	2
GNA11	19p13.3	0.0001802			KDM6A	17q25.1	0.006079	1			KRT7	7q22.1	0.0156159	1
KIF2C	1p34.1	0.0001815			PRKCB	16q12.2	0.0065602	2			PVR	21q22.2	0.0171594	2
SCUBE2	11p15.4	0.0001886			TYK2	1q21.2	0.006682	1			JAK3	16q22.2-q22.3	0.017684	1
MAVS	20p13	0.0001967			DKK1	1q32.1	0.0067306	1			MAP3K13	11p15.4	0.0179546	1
CLEC5A	7q34	0.0002085			MSH6	Xp11.3	0.0068642	1			BAIAP3	7q31.1	0.0186054	2
PLCB1	20p12.3	0.0002147			DNMT1	Xq13.3	0.0074807	1			HDAC10	2p13.3	0.0188015	1
ROS1	6q22.1	0.0002209			FGF11	7q32.2	0.0079236	1			CACNA1H	1p36.21	0.0192629	3
BLNK	10q24.1	0.0002287			MET	19p12	0.0080939	1			RNF146	3q26.1	0.0196265	2
PLA2G3	22q12.2	0.0002291			CD84	17p13.3	0.0081675	1			TLR7	19p13.3	0.0202729	2
MYBL1	8q13.1	0.0002397			RFC4	1q23.3	0.0082715	1			RASAL1	10p12.2-p12.1	0.0206686	1
PIM3	22q13.33	0.0002533			CACNA1D	10q11.23	0.0083646	1			CREBBP	16p13.3	0.0225389	5
IFIT1	10q23.31	0.0002628			NTHL1	1q24.1	0.0089784	1			SP1	4q23	0.0242338	2
CCNE1	19q12	0.0002646			AKT3	15q13.1	0.0091015	1			RUNX1	11p14.2	0.0250535	1
CHEK2	22q12.1	0.0002659			GRIN2B	15q13.1	0.0092065	3			COL3A1	17q21.2	0.0250857	2
TRAF6	11p12	0.0002721			CD5	6q14.1	0.0094704	1			SHC1	4q21.21	0.0252115	1
LAMC2	1q25.3	0.000273			NR4A1	3p21.1	0.0095203	1			PIK3R1	1p21.1	0.0256781	2
MFGE8	15q26.1	0.0002731			PAK3	14q12	0.0096858	1			MAPT	21q11.2-q21.1	0.0260242	1
DDB1	11q12.2	0.0002815			IFI16	1p13.2	0.0097304	4			TICAM1	Xq28 and Yq12	0.0263612	1
MAGEA1	Xq28	0.0002844			ELF1	8p11.21	0.0101089	1			LRP1	1p36.33	0.027189	5
MAPK8	10q11.22	0.0002846			CRP	1q43-q44	0.0102096	1			CBLC	4q32.3-q33	0.0272387	2
HLA-DQB1	6p21.32	0.0002958			ACE	12q23.2	0.0109069	4			FZD1	19p13.13	0.028702	2
ELK1	Xp11.23	0.0002998			TP53	3p13	0.0111732	28			AIM2	2q24.2	0.0296699	1
IL11	19q13.42	0.0003075			SKP2	2p13.1	0.0119004	1			HSPA6	9q22.33	0.0298373	1
MACC1	7p21.1	0.0003184			GTF2H3	9q34.13	0.012472	1			MAP4K1	19q13.43	0.0314623	2
PRLR	5p13.2	0.0003266			TGFB1	5p15.2	0.0125118	0			DUSP1	2p14	0.0315741	1
COL4A1	13q34	0.0003325			PIK3R2	7p14.1	0.0128723	1			CEBPE	19q13.32	0.0316354	1
CD59	11p13	0.0003422			FUT8	16p13.3	0.0129928	1			PRKAR2A	11q22.1	0.032278	2
MPO	17q22	0.0003499			WT1	5q15	0.0130414	1			RB1	2p22.1	0.0333093	2
KITLG	12q21.32	0.0003796			PRKCG	2p23.3	0.01306	1			GZMA	20p11.21	0.033507	1
MAP4K2	11q13.1	0.0003891			HRAS	11q12.2	0.0132187	2			MAP2K1	20p13	0.0348234	2
CEACAM8	19q13.2	0.0004011			MAGEC1	15q22.31	0.0132924	1			CACNA1G	20p11.21	0.0359584	1
CXCL10	4q21.1	0.0004088			C3	5q13.3	0.0134181	1			FCGR3A	19p13.11	0.0375523	1
CD244	1q23.3	0.0004118			CACNG4	6p21.33	0.0147493	1			NCR1	11q13.2	0.0377126	1
KIR3DL1	19q13.42	0.0004155			IRF2	16p13.3	0.0149523	1			TGFB3	19p13.13	0.0387896	1
CD163	12p13.31	0.0004216			PTCH1	19p13.11	0.0150356	2			CFP	7p14.3	0.0400487	1
SH3BP5	3p25.1	0.0004223			KRT7	7q22.1	0.0156159	1			CEACAM1	11q13.1	0.0402633	1
SELE	1q24.2	0.0004285			PVR	21q22.2	0.0171594	2			FUBP1	1p33	0.040563	1
GAS1	9q21.33	0.000442			JAK3	16q22.2-q22.3	0.017684	1			MS4A2	1q23.2	0.0410612	1
FLT1	13q12.3	0.000443			MAP3K13	11p15.4	0.0179546	1			GPNMB	6p21.33	0.0415315	1
ILF3	19p13.2	0.0004436			BAIAP3	7q31.1	0.0186054	2			PLCG2	Xq28	0.0416829	2
CALML3	10p15.1	0.0004477			HDAC10	2p13.3	0.0188015	1			ICAM2	20p11.21	0.0423457	2
TNFSF13	17p13.1	0.0004498			CACNA1H	1p36.21	0.0192629	3			TIGIT	7q22.1	0.0430361	1
BMPR1B	4q22.3	0.000451			RNF146	3q26.1	0.0196265	2			TLR3	17q21.33	0.0434511	2
TNFSF10	3q26	0.0004531			TLR7	19p13.3	0.0202729	2			BMP8A	20p12.2	0.0447629	1
STAT3	17q21.2	0.0004543			RASAL1	10p12.2-p12.1	0.0206686	1			IRF3	1q44	0.0448641	1
INHBB	2q14.2	0.0004771			CREBBP	16p13.3	0.0225389	5			ARAF	20p13	0.046551	1
CHAD	17q21.33	0.0004876			ALCAM	5p15.33	0.0227879	1			NR4A3	1p31.1	0.047149	1
MCM5	22q12.3	0.0004919			SP1	4q23	0.0242338	2			RPS6KA6	10q24.32	0.0471972	1
FADD	11q13.3	0.0004979			RUNX1	11p14.2	0.0250535	1			CCNE2	10q21.3	0.0500526	2
FAS	10q23.31	0.0004984			COL3A1	17q21.2	0.0250857	2			SMO	18q11.2	0.0513677	1
EMP3	19q13.33	0.0005061			SHC1	4q21.21	0.0252115	1			TANK	3p25.2	0.0524236	1
PLA1A	3q13.33	0.0005237			PIK3R1	1p21.1	0.0256781	2			CD36	17q11.2	0.0532807	1
BMPR1A	10q23.2	0.0005239			MAPT	21q11.2-q21.1	0.0260242	1			ITGA3	15q12	0.0547298	1
FGFR3	4p16.3	0.0005288			TICAM1	Xq28 and Yq12	0.0263612	1
MITF	3p13	0.0005292			LRP1	1p36.33	0.027189	5
PRKDC	8q11.21	0.0005492			CBLC	4q32.3-q33	0.0272387	2
COL1A2	7q21.3	0.0005503			KNG1	5q31.1	0.0273699	1
TLR5	1q41	0.0005551			FZD1	19p13.13	0.028702	2
SELL	1q24.2	0.0005606			AIM2	2q24.2	0.0296699	1
PALD1	10q22.1	0.0005738			HSPA6	9q22.33	0.0298373	1
RGS5	1q23.3	0.0005828			NFATC4	4q31.3	0.0307811	2
CCNG2	4q21.1	0.000584			MAP4K1	19q13.43	0.0314623	2
BAD	11q13.1	0.000617			DUSP1	2p14	0.0315741	1
IFNGR1	6q23.3	0.0006314			CEBPE	19q13.32	0.0316354	1
BIRC7	20q13.33	0.0006478			PRKAR2A	11q22.1	0.032278	2
MTAP	9p21.3	0.0006489			RB1	2p22.1	0.0333093	2
BAMBI	10p12.1	0.0006586			GZMA	20p11.21	0.033507	1
SELP	1q24.2	0.0006757			CEACAM5	15q25.2	0.0339454	1
IL24	1q32.1	0.0006789			MAP2K1	20p13	0.0348234	2
THY1	11q23.3	0.0006908			CACNA1G	20p11.21	0.0359584	1
ALDH1A1	9q21.13	0.0006937			FCGR3A	19p13.11	0.0375523	1
GJB3	1p34.3	0.0007054			NCR1	11q13.2	0.0377126	1
IL12RB2	1p31.3	0.0007065			TGFB3	19p13.13	0.0387896	1
AR	Xq12	0.0007071			CFP	7p14.3	0.0400487	1
SIRT4	12q24.31	0.0007187			CEACAM1	11q13.1	0.0402633	1
CLEC7A	12p13.2	0.0007217			FUBP1	1p33	0.040563	1
ILK	11p15.4	0.0007221			TSHR	7p13	0.0406399	1
TNR	1q25.1	0.0007351			MS4A2	1q23.2	0.0410612	1
MNDA	1q23.1	0.0007392			GPNMB	6p21.33	0.0415315	1
MASP2	1p36.22	0.0007392			PLCG2	Xq28	0.0416829	2
ZBTB16	11q23.2	0.0007561			ICAM2	20p11.21	0.0423457	2
CDKN2B	9p21.3	0.0007704			TIGIT	7q22.1	0.0430361	1
HLA-DRA	6p21.32	0.0008028			TLR3	17q21.33	0.0434511	2
ACVR2A	2q22.3-q23.1	0.0008138			NCOR1	18q11.2	0.0439492	3
TYMS	18p11.32	0.0008171			BMP8A	20p12.2	0.0447629	1
PGR	11q22.1	0.0008314			IRF3	1q44	0.0448641	1
IRAK4	12q12	0.000883			ARAF	20p13	0.046551	1
KAT2B	3p24.3	0.0008978			NR4A3	1p31.1	0.047149	1
LRP2	2q31.1	0.000925			RPS6KA6	10q24.32	0.0471972	1
GADD45A	1p31.3	0.0009251			CCNE2	10q21.3	0.0500526	2
CXCL2	4q13.3	0.0009404			SMO	18q11.2	0.0513677	1
PPP2R2B	5q32	0.0009489			TANK	3p25.2	0.0524236	1
PMCH	12q23.2	0.0009491			CD36	17q11.2	0.0532807	1
PLCB4	20p12.3-p12.2	0.0009628			KLRF1	19q13.11	0.0545023	1
ARHGEF1	19q13.2	0.0009843			ITGA3	15q12	0.0547298	1
MMP11	22q11.23	0.0010018
GDF15	19p13.11	0.0010068
ITGB7	12q13.13	0.0010171
MDM2	12q15	0.00103
ZAP70	2q11.2	0.0010355
MFNG	22q13.1	0.0010637
PTTG2	4p14	0.0010983
BRCA1	17q21.31	0.0011614
MAPK8IP1	11p11.2	0.0011865
FBXO7	22q12.3	0.0011924
FBXW7	4q31.3	0.0012137
IRF5	7q32.1	0.0012253
MNAT1	14q23.1	0.0012409
E2F5	8q21.2	0.001253
MME	3q25.2	0.0012915
HLA-C	6p21.33	0.0013034
ADA	20q13.12	0.0013189
LOXL2	8p21.3	0.0013394
TOLLIP	11p15.5	0.0014827
ZNF318	6p21.1	0.0015119
FCER1A	1q23.2	0.0015496
CIC	19q13.2	0.0015912
PSEN2	1q42.13	0.0016052
FGF8	10q24.32	0.001644
HDAC6	Xp11.23	0.0016448
IL17RA	22q11.1	0.001708
AKT1S1	19q13.33	0.0017645
IL12A	3q25.33	0.0018106
ITGAX	16p11.2	0.0018732
CXCL9	4q21.1	0.0018782
CD4	12p13.31	0.0018895
TET2	4q24	0.0019704
DMBT1	10q26.13	0.0019831
IL16	15q25.1	0.0020256
CCL1	17q12	0.0020344
EGR2	10q21.3	0.0020359
MYD88	3p22.2	0.0020385
CDK1	10q21.2	0.00204
DDX43	6q13	0.0020711
DLX1	2q31.1	0.0020744
SFRP4	7p14.1	0.0020844
MAP2K2	19p13.3	0.002095
PIK3R3	1p34.1	0.0021149
CACNG6	19q13.42	0.0021231
CYFIP2	5q33.3	0.0022137
CXCL6	4q13.3	0.0022372
ITGB8	7p21.1	0.0022496
E2F1	20q11.22	0.0022776
F2RL1	5q13.3	0.0022789
ETV1	7p21.2	0.0022874
CDH1	16q22.1	0.0023005
IL11RA	9p13.3	0.0023285
TRIB2	2p24.3	0.0024536
SIRT7	17q25.3	0.0025388
RASA4	7q22.1	0.00256
MYH6	14q11.2	0.0026459
HDAC2	6q21	0.0026526
ABL1	9q34.12	0.0026533
ACVR1B	12q13.13	0.002654
CD180	5q12.3	0.0026805
FKBP5	6p21.31	0.0026996
USP53	4q26	0.002749
LMTK3	19q13.33	0.0027848
CTSD	11p15.5	0.0028241
PTCRA	6p21.1	0.002838
IL21R	16p12.1	0.0028761
CFB	6p21.33	0.0029143
KMT2D	12q13.12	0.0029228
LTK	15q15.1	0.0030147
IL1RN	2q14.1	0.0030597
HOXC6	12q13.13	0.0030671
CALML5	10p15.1	0.0031046
CCR4	3p22.3	0.0031176
TGFBR1	9q22.33	0.0031785
TNC	9q33.1	0.0031799
STX2	12q24.33	0.0032444
TLR10	4p14	0.003247
GNL3	3p21.1	0.0033366
LCK	1p35.2	0.0033405
KLRC1	12p13	0.0033438
FOSL1	11q13.1	0.003384
EWSR1	22q12.2	0.0033969
IL26	12q15	0.0034022
CACNA1C	12p13.33	0.0035273
ATG10	5q14.1-q14.2	0.0036036
IL1RAP	3q28	0.0036487
CARD11	7p22.2	0.0037215
TRAF3	14q32.32	0.0038205
BGN	Xq28	0.0038412
SFRP2	4q31.3	0.0038964
MGMT	10q26.3	0.0040843
CALML6	1p36.33	0.0041066
ANP32B	9q22.33	0.0041515
RUNX3	1p36.11	0.0041756
SOX9	17q24.3	0.0042449
FCGR2A	1q23.3	0.0043169
PPP1R13L	19q13.32	0.0043795
TNFSF15	9q32	0.0044619
EIF4EBP1	8p11.23	0.0044685
CD34	1q32.2	0.0044744
IL34	16q22.1	0.004744
CSF1R	5q32	0.0047825
BMF	15q15.1	0.0047873
COL4A5	Xq22.3	0.004809
AMER1	Xq11.2	0.0048827
AXIN1	16p13.3	0.0048984
CHEK1	11q24.2	0.0049609
NFATC3	16q22.1	0.0050387
CLDN3	7q11.23	0.0051374
GZMM	19p13.3	0.0052349
CCR2	3p21.31	0.0052979
LAMB3	1q32.2	0.005299
PLA2G1B	12q24.31	0.0053924
BST2	19p13.11	0.0056197
TSPAN7	Xp11.4	0.0056848
ETS1	11q24.3	0.0057332
CCNA1	13q13.3	0.0057498
WEE1	11p15.4	0.0057592
ROPN1	3q21.1	0.0057745
LAMB4	7q31.1	0.0058054
MMP2	16q12.2	0.005822
SMAD7	18q21.1	0.0058854
NKD1	16q12.1	0.0059882
ZBTB32	19q13.12	0.0060532
CD81	11p15.5	0.0060702
KDM6A	Xp11.3	0.006079
WNT10B	12q13.12	0.0060991
NBN	8q21.3	0.0061776
FOXA1	14q21.1	0.0062059
NRP1	10p11.22	0.006503
GADD45B	19p13.3	0.0065042
PRKCB	16p12.2-p12.1	0.0065602
TYK2	19p13.2	0.006682
DKK1	10q21.1	0.0067306
WNT16	7q31.31	0.0068485
MSH6	2p16.3	0.0068642
CLEC4C	12p13.31	0.0068948
PPP2R2C	4p16.1	0.007097
GHR	5p13.1-p12	0.0071195
IL23A	12q13.3	0.0074486
IFIT2	10q23.31	0.0074518
CD19	16p11.2	0.0074672
DNMT1	19p13.2	0.0074807
PPP3R2	9q31.1	0.0074887
NTRK1	1q23.1	0.0078646
FGF11	17p13.1	0.0079236
MET	7q31	0.0080939
CD84	1q23.3	0.0081675
RFC4	3q27.3	0.0082715
CACNA1D	3p21.1	0.0083646
PBX3	9q33.3	0.0084901
ITGA8	10p13	0.0086497
POLR2J	7q22.1	0.0088255
SRC	20q11.23	0.0089184
NTHL1	16p13.3	0.0089784
AKT3	1q43-q44	0.0091015
STAT1	2q32.2	0.0091771
GRIN2B	12p13.1	0.0092065
PRKACB	1p31.1	0.0092729
CD5	11q12.2	0.0094704
NR4A1	12q13.13	0.0095203
PAK3	Xq23	0.0096858
IFI16	1q23.1	0.0097304
CXCL8	4q13.3	0.0098036
ESM1	5q11.2	0.0098219
CCL7	17q12	0.0100244
OSM	22q12.2	0.0100495
ELF1	13q14.11	0.0101089
NOS3	7q36.1	0.0101637
CRP	1q23.2	0.0102096
IL18RAP	2q12.1	0.010431
TFF1	21q22.3	0.0104744
CCNA2	4q27	0.0109025
ACE	17q23.3	0.0109069
HDAC1	1p35.2-p35.1	0.0109142
TP53	17p13.1	0.0111732
PODXL	7q32.3	0.011521
ACTR3B	7q36.1-q36.2	0.0116254
SKP2	5p13.2	0.0119004
WNT3	17q21.31-q21.32	0.0120986
HOXA9	7p15.2	0.0121886
CD79A	19q13.2	0.0122288
BCL2L1	20q11.21	0.0123705
GTF2H3	12q24.31	0.012472
TGFB1	19q13.2	0.0125118
PIK3R2	19p13.11	0.0128723
VIM	10p13	0.0129297
FUT8	14q23.3	0.0129928
WT1	11p13	0.0130414
PRKCG	19q13.42	0.01306
KLRC4-KLRK1	12p13.2	0.0131244
HRAS	11p15.5	0.0132187
MAGEC1	Xq27.2	0.0132924
CCL3	17q12	0.0133848
C3	19p13.3	0.0134181
GOLPH3	5p13.3	0.0134201
CXCL3	4q13.3	0.0136472
PSMB7	9q33.3	0.0136757
TOP2A	17q21.2	0.0142895
NFATC1	18q23	0.0143263
CD2	1p13.1	0.0146204
CACNG4	17q24.2	0.0147493
GATA3	10p14	0.0147826
IRF2	4q35.1	0.0149523
PTCH1	9q22.32	0.0150356
STAT5B	17q21.2	0.0150839
PLA2G4C	19q13.33	0.0153041
ENDOG	9q34.11	0.0153041
KRT7	12q13.13	0.0156159
WNT4	1p36.12	0.0163288
FGF1	5q31.3	0.0164781
PVR	19q13.31	0.0171594
HHEX	10q23.33	0.0172296
CDK2	12q13.2	0.01724
JAK3	19p13.11	0.017684
RYBP	3p13	0.0177903
MAP3K13	3q27.2	0.0179546
PCK1	20q13.31	0.0179637
MAF	16q23.2	0.0179932
MIA	19q13.2	0.0181719
HMOX1	22q12.3	0.0185893
BAIAP3	16p13.3	0.0186054
CACNA2D4	12p13.33	0.0186075
HDAC10	22q13.33	0.0188015
CXCL14	5q31.1	0.0192168
GFRA1	10q25.3	0.0192612
CACNA1H	16p13.3	0.0192629
NOD1	7p14.3	0.0194886
RNF146	6q22.33	0.0196265
C1QA	1p36.12	0.0197082
BLM	15q26.1	0.0200914
TGFB2	1q41	0.0201481
TLR7	Xp22.2	0.0202729
RASAL1	12q24.13	0.0206686
CCL23	17q12	0.0213466
ITGA2B	17q21.31	0.0220544
CREBBP	16p13.3	0.0225389
ALCAM	3q13.11	0.0227879
SP1	12q13.13	0.0242338
ID4	6p22.3	0.0242871
POLD4	11q13.2	0.0248074
RUNX1	21q22.12	0.0250535
PRKAR2B	7q22.3	0.0250695
COL3A1	2q32.2	0.0250857
SHC1	1q21.3	0.0252115
ICOS	2q33.2	0.0254148
SFN	1p36.11	0.0255703
LIF	22q12.2	0.0255743
PIK3R1	5q13.1	0.0256781
MASP1	3q27.3	0.0258125
MAPT	17q21.31	0.0260242
TNFSF12-TNFSF13	17p13.1	0.0262928
C1QB	1p36.12	0.0263612
TICAM1	19p13.3	0.0263612
MMP9	20q13.12	0.0268034
GSTM1	1p13.3	0.0268202
LRP1	12q13.3	0.027189
CBLC	19q13.32	0.0272387
KNG1	3q27.3	0.0273699
TNFRSF8	1p36.22	0.0275414
U2AF1	21q22.3	0.0277652
H2AFX	7q21.13	0.0285189
FZD1	1p31.3	0.028702
GNG12	12q15	0.0287245
LYZ	1q23.1-q23.2	0.0296425
AIM2	1q23.3	0.0296699
HSPA6	6q22.31	0.0298373
HEY2	6q25.3	0.0299893
IGF2R	17q12	0.0303127
CCL4	14q12	0.0305198
NFATC4	15q26.3	0.0307811
IGF1R	12p13.2	0.0310723
KLRK1	19q13.2	0.0313415
MAP4K1	5q35.1	0.0314623
DUSP1	14q11.2	0.0315741
CEBPE	11q14.2	0.0316354
FZD4	3p21.31	0.0316867
PRKAR2A	19p13.3	0.032278
CD70	19p13.3	0.0323197
ELANE	11q24.2	0.0331836
SPA17	13q14.2	0.0333032
RB1	5q11.2	0.0333093
GZMA	17q21.2	0.033507
CCR10	14q21.3	0.0336051
SOS2	19q13.2	0.0336894
CEACAM5	15q22.31	0.0339454
MAP2K1	11p15.5	0.0348234
IGF2	4p14	0.0348609
TLR6	22q13.1	0.0350535
PDGFB	17q21.33	0.035279
CACNA1G	12p13.31	0.0359584
C3AR1	13q32.3	0.0360027
ZIC2	7p13	0.0363236
CAMK2B	6q23.3	0.0364132
IL20RA	1q23.3	0.0366305
FCGR3A	19q13.42	0.0375523
NCR1	4p15.32	0.0377126
BST1	6p21.1	0.0379599
VEGFA	14q24.3	0.0381383
TGFB3	19p13.3	0.0387896
TCF3	6p21.1	0.039023
TREM2	4q13.3	0.0397695
CXCL1	Xp11.23	0.0398847
CFP	19q13.2	0.0400487
CEACAM1	1p31.1	0.0402633
FUBP1	14q24-q31	0.040563
TSHR	17q11.2	0.0406399
LGALS9	11q12.1	0.041039
MS4A2	7p15.3	0.0410612
GPNMB	16q24.1	0.0415315
PLCG2	8p11.21	0.0416829
SFRP1	17q23.3	0.0423264
ICAM2	4q28.1	0.0423457
FGF2	3q13.31	0.042785
TIGIT	11q24.2	0.0430361
TIRAP	6p21.33	0.0430506
TNF	11p14.1	0.043095
BDNF	4q35.1	0.0432523
TLR3	20q13.12	0.0434511
WFDC2	17p12-p11.2	0.0438402
NCOR1	12p13.33	0.0439492
RAD52	1p34.3	0.044013
BMP8A	19q13.33	0.0447629
IRF3	1p31.3	0.0448641
JAK1	Xp21.1-p11.4	0.0449495
CYBB	Xp11.3	0.0452421
ARAF	9q34.3	0.046551
FUT7	9q22	0.0468009
NR4A3	Xq21.1	0.047149
RPS6KA6	19q13.33	0.0471972
KLK3	Xp22.32 and Yp11.3	0.047724
CD99	17q12	0.0480669
CCL11	7q21.2	0.0481664
CDK6	11p15.5	0.0493135
IRF7	8q22.1	0.0498166
CCNE2	7p15.3	0.0500526
RAPGEF5	7q32.1	0.0508785
SMO	2q37.3	0.0513677
PDCD1	2q24.2	0.0514835
TANK	6p21.2	0.0524236
PIM1	7q21.11	0.0529259
CD36	12p13.31	0.0532807
KLRF1	17q21.33	0.0545023
ITGA3	3p13	0.0547298
FOXP1	16p13.3	<0.0000001
PKMYT1	7p14.1	<0.0000001
GLI3	2p23.3	<0.0000001
DNMT3A	13q12.13	<0.0000001
CDK8	3p14.1	<0.0000001
LRIG1	1q23.3	<0.0000001
PBX1	3q13.13-q13.2	<0.0000001
CD96	6p21.1	<0.0000001
TREM1	1p36.32	<0.0000001
TNFRSF14	5p12	<0.0000001
CCL28	9q21.13	<0.0000001
ANXA1	15q22.33	<0.0000001
SMAD3	12p13.33	<0.0000001
WNT5B	9p13.3	<0.0000001
FANCG	12p13.31	<0.0000001
KLRB1	7p22.3	<0.0000001
PRKAR1B	12p13.31	<0.0000001
CD69	7p13	<0.0000001
BLVRA	19q13.2	<0.0000001
AXL	19q13.2	<0.0000001
AKT2	11q13.3	<0.0000001
FGF19	6p21.33	<0.0000001
HLA-B	11q12.2	<0.0000001
FEN1	12q24.13	<0.0000001
PTPN11	10p11.23	<0.0000001
MAP3K8	6p24.3	<0.0000001
TXNDC5	16p13.3	<0.0000001
TRAF7	1q21.3	<0.0000001
S100A7	Xq25	<0.0000001
STAG2	17q21.31	<0.0000001
SOST	19p13.3	<0.0000001
ABHD17A	14q12	<0.0000001
CTSG	14q22.2	<0.0000001
BMP4	11q13.2	<0.0000001
RPS6KB2	16p12.3	<0.0000001
SYT17	2q31.1	<0.0000001
ATF2	1p34.2	<0.0000001
CDC20	1p13.1	<0.0000001
CD58	4q13.3	<0.0000001
BTC	11p14.3	<0.0000001
FANCF	7p11.2	<0.0000001
EGFR	7q22.3	<0.0000001
PIK3CG	6p21.32	<0.0000001
HLA-DPA1	3p25.2	<0.0000001
PPARG	20q13.12	<0.0000001
MYBL2	9q22.2	<0.0000001
GADD45G	Xp22.3 and Yp13.3	<0.0000001
IL3RA	11q23.1	<0.0000001
IL18	8q21.13	<0.0000001
IL7	1p13.2	<0.0000001
NRAS	12q21.33	<0.0000001
DUSP6	1p36.33	<0.0000001
ISG15	22q13.33	<0.0000001
MAPK12	2p11.2	<0.0000001
CD8A	12q14.2	<0.0000001
TBK1	15q21.2	<0.0000001
FGF7	1p36.11	<0.0000001
STMN1	21q22.3	<0.0000001
ICOSLG	4q12	<0.0000001
KDR	3p21.31	<0.0000001
CXCR6	5q32	<0.0000001
PDGFRB	1q32.1	<0.0000001
IL10	9p13.2	<0.0000001
MELK	12p13.31	<0.0000001
AICDA	2q13	<0.0000001
MERTK	10q24.32	<0.0000001
LRMP	17q22	<0.0000001
CYP17A1	12q24.11	<0.0000001
RNF43	8p21.3	<0.0000001
ALKBH2	5q31.3	<0.0000001
TNFRSF10B	7q22.1	<0.0000001
CD14	1q25.1	<0.0000001
RASA4B	15q14	<0.0000001
TNFSF18	5p13.1	<0.0000001
THBS1	2q24.2	<0.0000001
C7	4q27	<0.0000001
DPP4	5q11.2	<0.0000001
IL2	6p21.1	<0.0000001
GZMK	12p13.2	<0.0000001
CCND3	5p13.1	<0.0000001
KLRC2	20p12.3	<0.0000001
C9	11q13.4	<0.0000001
BMP2	15q14	<0.0000001
FOLR1	12q13.13	<0.0000001
RASGRP1	2q12.1	<0.0000001
KRT5	10p11.22	<0.0000001
IL18R1	16q22.1	<0.0000001
ITGB1	3p24.1	<0.0000001
SMPD3	11q22.3	<0.0000001
TGFBR2	10q22.1	<0.0000001
CASP1	20p11.21	<0.0000001
NODAL	18q12.2	<0.0000001
THBD	1q23.3	<0.0000001
SLC39A6	6p21.31	<0.0000001
LY9	5q35.1	<0.0000001
FANCE	1q42.3	<0.0000001
NPM1	5q33.3	<0.0000001
GNG4	1q23.3	<0.0000001
IL12B	20q13.13	<0.0000001
FCER1G	7q31.2	<0.0000001
CEBPB	19q13.42	<0.0000001
CAV1	16p11.2	<0.0000001
LILRB3	6p21.32	<0.0000001
NUPR1	4q13.3	<0.0000001
DAXX	12q24.31	<0.0000001
PPBP	15q15.1	<0.0000001
HNF1A	7q31.1	<0.0000001
DLL4	16p11.2	<0.0000001
LRRN3	3p21.31	<0.0000001
PYCARD	4q25	<0.0000001
CCR3	4q24	<0.0000001
H3F3C	19q13.33	<0.0000001
LEF1	Xq22.3	<0.0000001
AIMP1	Xq28	<0.0000001
FGF21	6p21.32	<0.0000001
IL1RAPL2	6p21.32	<0.0000001
FLNA	6p21.33	<0.0000001
HLA-DMB	4q13.3	<0.0000001
PSMB9	21q21.3	<0.0000001
FAM129C	16q21	<0.0000001
C4B	20q13.13	<0.0000001
GRSF1	11p15.4	<0.0000001
APP	1q25.3	<0.0000001
CCL22	12q24.33	<0.0000001
PTPN1	19q13.42	<0.0000001
CYB5R2	18q21.33	<0.0000001
MR1	19p13.3	<0.0000001
FBRSL1	1p12	<0.0000001
KIR3DL2	5q33.1	<0.0000001
TNFRSF11A	3p21.31	<0.0000001
SBNO2	19q13.2	<0.0000001
PHGDH	18p11.32	<0.0000001
CD74	2q11.2	<0.0000001
RHOA	11q22.3	<0.0000001
POU2F2	12q23.2	<0.0000001
NDC80	16p12.1	<0.0000001
MAP4K4	12p13.2	<0.0000001
ACAT1	1p36.22	<0.0000001
IGF1	6q25.3	<0.0000001
IL4R	19q13.33	<0.0000001
LRP6	8p22	<0.0000001
TNFRSF1B	1p22.1	<0.0000001
ARID1B	5q11.2	<0.0000001
BAX	19q13.2	<0.0000001
MSR1	15q25.1	<0.0000001
CDC7	3q27.3	<0.0000001
MAP3K1	11q13.5	<0.0000001
CEACAM6	Xq21.1	<0.0000001
RASGRF1	Xp11.23	<0.0000001
ST6GAL1	8q21.13	<0.0000001
WNT11	7q21.11	<0.0000001
ATRX	16q12.1	<0.0000001
TFE3	3p24.2	<0.0000001
PAG1	Xp21.2	<0.0000001
HGF	1q32.1	<0.0000001
CYLD	17q21.33	<0.0000001
TOP2B	3q26.2	<0.0000001
MAGEB2	19p13.2	<0.0000001
UBE2T	2p21-p16.3	<0.0000001
NGFR	7q36.1	<0.0000001
MECOM	1p22.1	<0.0000001
ICAM1	12p13.31	<0.0000001
MSH2	17q21.32	<0.0000001
KMT2C	7p15.2	<0.0000001
TGFBR3	22q13.33	<0.0000001
TNFRSF1A	16p11.2	<0.0000001
TBX21	7q32.1	<0.0000001
HOXA11		<0.0000001
MAPK8IP2		<0.0000001
ITGAL		<0.0000001
ARF5		<0.0000001
