# Supplementary material for: Integrating Genomic Information with Tumor-Immune Microenvironment in Triple-Negative Breast Cancer
Source: Int J Environ Res Public Health. 2022 Oct 26;19(21):13901. doi: 10.3390/ijerph192113901 (PMC9659069; doi:10.3390/ijerph192113901)
Supplement: Supplementary file 1 [file ijerph-19-13901-s001.zip › DAVID-HICKS-TNBC-FV-SUPPL-TABLE-S5-SUBMITTED-14SEPT2022.xlsx]

## Sheet: Supplementary Table 7_funcitona
Supplementary Table S5-Complete list of molecular networks containing somatic mutated immune modulated genes transcriptionally associated with TNBC in the dead.
Rank	Molecules in Network	Z-Score	Focus Molecules	Top Diseases and Functions
1	AGAP1,ATXN7,ATXN7L3,BAZ2B,CEP41,DDX17,DDX5,DENND4C,DNAH14,EFEMP2,EVPL,GANAB,GPSM2,H2BC9,IGSF8,IL27RA,ILF3,Iti,ITIH4,ITIH5,IVNS1ABP,MAPKAP1,MTF1,NOP2,NOP56,PABPC1,RAD23A,RRAGB,SBNO1,SDCBP2,STAU1,TFE3,UGT2B17,Vegf,ZNF417/ZNF587	58	33	[Gastrointestinal Disease, Hepatic System Disease, Organismal Injury and Abnormalities]
2	ARAP2,BUB1,BUB3,CCPG1,CHD7,COP I,COPB2,COPE,CRACD,CTR9,DUB,FKBP15,GABRD,GPD1L,Histone H2b,KIFC1,MSH3,MSH6,NAE1,PAN2,RASIP1,RPRD2,SIDT2,SKIV2L,SMARCAD1,SPTLC2,TFIIH,TMEM131,TP53,TTC17,USP34,USP35,WNT8A,ZNF669,ZNF689	52	31	[Cancer, Endocrine System Disorders, Organismal Injury and Abnormalities]
3	AP3D1,C11orf16,CANX,caspase,CCDC40,CCDC74B,CIT,CLUAP1,EIF3A,ERBB2,EYA1,FBXO7,FBXW7,FSIP2,HEATR5A,HLA-B,HUWE1,LOC108348108,Mek,MGST3,MTORC1,MTPAP,MYO9B,NPTX2,PARP,PARP3,PARP8,PC,POGLUT1,RAB13,RGPD4 (includes others),SEL1L3,STXBP5,SYS1,ZCCHC2	47	29	[Cancer, Neurological Disease, Organismal Injury and Abnormalities]
4	ABCC9,ARID3B,ARMC5,CDK11A,CHORDC1,cytokine,DNAJC13,DTX2,HCFC1,HDL,HECTD1,HILPDA,HLX,HSP,Hsp90,HSP90AB1,HSPA12A,IL12 (complex),LYST,MHC Class II (complex),MRPL55,NCR2,NEK11,Nos,PLA2R1,SETDB1,SLC15A1,STK32A,TDRD9,TFCP2L1,TGM2,trypsin,TUBGCP2,UBXN8,ZNF641	42	27	[Cancer, Organismal Injury and Abnormalities, Respiratory Disease]
5	ALCAM,ALDH4A1,Ap2,BMP,c-Src,COL16A1,DOCK4,ERBB3,EVC2,FRG1,GFPT2,Igh (family),LRIG1,MDN1,MT-CO2,NFkB (complex),NLRC5,NOP14,OBSCN,P-TEFb,PAPOLA,PDCD11,PDXDC1,PPP4R2,Rnr,SCFD1,SMPD4,sphingomyelinase,STK10,SUMO,SYT6,TCOF1,TFAP2E,TRPC4AP,UTP20	40	26	[Cancer, Organismal Injury and Abnormalities, Reproductive System Disease]
6	26s Proteasome,ATG4A,ATP2B2,CYBRD1,CYP2C8,EEA1,FAM161A,GOT,IFI35,Ifn,IFN Beta,Ifnar,KIAA1328,KNG1,LTK,Mapk,MAVS,MAZ,MGMT,MHC CLASS I (family),Ncoa-Nr1i3-Rxra,NFkB (family),NPC1,NT5DC2,PSMA5,Rab5,RIN3,RUFY2,SLC22A16,SLC39A12,SPPL2B,STAT,TAX1BP1,TMEM104,TSG101	35	24	[Lipid Metabolism, Molecular Transport, Small Molecule Biochemistry]
7	ACAT1,ACOX1,Alp,APC,APOB,BMP4,CAPN2,CDH1,CEACAM5,Collagen type I (complex),Collagen(s),Ctbp,ECE2,Ecm,Focal adhesion kinase,HAUS3,Laminin (complex),LDL,LRP2,LZTS2,MB21D2,MECOM,MMP14,MT-ND4,NAV3,PTCD3,RCOR3,Secretase gamma,Smad,SP100,STXBP6,TFAP4,Tgf beta,TTLL4,ZFP91	35	24	[Cancer, Organismal Injury and Abnormalities, Reproductive System Disease]
8	ADM2,APAF1,ARHGAP25,Cadherin,CDH17,Cyclin D,Cyclin E,DDX11,E2f,E2F4,EGLN,ESCO2,Filamin,FLCN,GMEB1,GRID2,GRIK2,Hdac,HERC1,Jnk,MAC,MBIP,MCM10,MMS22L,MYBL2,NPRL3,ORC2,PHLDB3,PNPLA8,Rb,RPA,SFRP2,SYNPO2,transglutaminase,UMPS	33	23	[Cancer, Cell Cycle, Developmental Disorder]
9	ABCB7,ACBD5,Actin,Alpha catenin,Alpha tubulin,Cofilin,CPEB2,DYSF,ENKUR,Erm,F Actin,FANCF,GSPT2,GTPase,GTSF1,IGKV4-1,Immunoglobulin,KCNK2,Ldh (complex),LILRB3,LRRK2,Pak,PAK3,PDGF BB,PGM1,PHF11,PLIN4,PNN,PP2A,RBBP6,RHNO1,RYR3,SPTA1,SUGP2,TSHZ2	33	23	[Cancer, Endocrine System Disorders, Organismal Injury and Abnormalities]
10	AKAP9,ANAPC1,APC (complex),ARHGEF1,Calcineurin protein(s),Cbp/p300,CENPF,CNGA2,CYFIP1,DLG2,E3 cofactor-E3 ring-target,FBXO5,FH,G-Actin,GABP,GPR55,GRIN3A,HLA-DMA,HPSE,L3MBTL1,LHX4,MHC,NFAT (complex),NFAT5,NFATC4,NMDA Receptor,P38 MAPK,PCDH10,Pmca,SMAD1/5/9,Smad2/3,SURF6,TRIP4,TRIQK,WASL	31	22	[Cancer, Organismal Injury and Abnormalities, Reproductive System Disease]
11	API5,BRF1,BRSK2,C1QTNF9,COL12A1,COL20A1,collagen,collagenase,COMT,creatine kinase,DHRS4,Eph Receptor,ERK,Fcer1,FGG,FMO3,GADD45,GPIIB-IIIA,Growth hormone,H/K/NRAS,HDL-cholesterol,IMPDH1,KIF26B,Laminin1,LDL-cholesterol,MAP4K4,PGAP2,Proinsulin,RGS3,SGCD,SGMS1,TEX11,UCK1,UCK2,ZFPM2	29	21	[Developmental Disorder, Neurological Disease, Organismal Injury and Abnormalities]
12	ABCC11,Akt,APBA2,ARAP3,BMP5,CIZ1,CNTNAP2,CPT1A,CRABP1,DCHS2,estrogen receptor,GC-GCR dimer,Hd-neuronal intranuclear inclusions,histone deacetylase,HP1,JAKMIP1,MBNL1,MED1,N-cor,N-type Calcium Channel,NCOR1,Neurexin,Nr1h,NSD1,PCDHB14,POMGNT1,Rar,Rbp,RBP3,Rxr,SCD5,SEMA3B,thyroid hormone receptor,TRPV5,VitaminD3-VDR-RXR	27	20	[Cancer, Gastrointestinal Disease, Organismal Injury and Abnormalities]
13	14-3-3,ACTA2,ACTL6B,Ap1,ATP1A2,BRCA1,Calmodulin,CG,CHFR,CRACDL,DALRD3,Fibrinogen,FSH,GNE,Histone h2a,Histone h3,Histone h4,HRAS,MSH5,NBPF10 (includes others),PCDHGA11,phosphatase,Pka catalytic subunit,Pkc(s),PPP1R1A,PPP1R9A,RNA polymerase II,RNPC3,STYXL2,TARBP1,TBATA,TCEA1,TDRD5,tubulin,Ubiquitin	27	20	[Cell Morphology, Cellular Compromise, DNA Replication, Recombination, and Repair]
14	ACE,AChR,ADAMTS1,ANGPT4,ARL11,calpain,CHRNB4,Collagen type II,Collagen type III,Collagen type IV,Cpla2,ERK1/2,Fgf,FGF7,Fibrin,FRAS1,FREM2,Hla-abc,Integrin,Kallikrein,Mmp,MUC12,MUC13,MUC6,Mucin,Ngf,NRG (family),OVGP1,PCSK6,QPCT,RPS6KA,SERCA,TAFA4,TCF,Wnt	18	15	[Developmental Disorder, Hereditary Disorder, Ophthalmic Disease]
15	ADA,Adaptor protein 2,ADCY,ADORA1,ANTXR2,BCR (complex),CELSR3,chemokine,Clathrin,CLEC2D,G protein alpha,G protein alphai,Gpcr,GPR142,GPR153,GPR155,GPR180,GPR42,K ATP Channel,Metalloprotease,NADPH oxidase,NPY2R,p70 S6k,Pdgfr,PLC,Pld,PLD5,PRKAA,Rap1,RAS,RASSF4,SLC28A2,SYNDIG1,TSH,tyrosine kinase	18	15	[Molecular Transport, Neurological Disease, Organismal Injury and Abnormalities]
16	AKAP3,ARHGAP10,ARHGAP42,CD3,Cdc2,Cyclin B,F5,ITGB1,KLRF1,MAN2B1,MHC Class I (complex),NCK,Nfat (family),Notch,Pde4,PI3K (family),PI3K p85,Pka,PLC gamma,PLEKHG2,PTK,PTK2B,Rac,Ras homolog,Shc,Sos,SRC (family),SYK/ZAP,SYN2,TCR,TEC,TECTA,THBS1,ZNF22,ZNFX1	18	15	[Cell Morphology, Cell-mediated Immune Response, Cellular Movement]
17	ACAP3,ADAMTS7,AGAP6 (includes others),AKR1E2,ALPK3,ANKRD7,ARPC4-TTLL3,ATP2C2,BMP2,CALML6,CHST1,FANCD2,FREM3,Gar1,Gm45924,Lrrfip2,MDGA1,miR-486-3p (and other miRNAs w/seed GGGGCAG),miR-762 (and other miRNAs w/seed GGGCUGG),PRKD2,PRSS38,PYDC1,RDH5,RELA,SCN4A,STK31,TEN1,TMC7,TMEM151B,TRIM28,UAP1L1,XRCC6,ZFAND2B,ZNF595,ZNF800	18	15	[Cancer, Cardiovascular Disease, Cell Death and Survival]
18	ADGRD2,C15orf39,CALB2,DYNC1LI1,FAM72B,GALNT15,GPR135,GPR137,GPR22,GPR37L1,H2AJ,IPCEF1,MAPT,miR-182-5p (and other miRNAs w/seed UUGGCAA),miR-4491 (and other miRNAs w/seed AUGUGGA),miR-4677-3p (miRNAs w/seed CUGUGAG),miR-4723-5p (and other miRNAs w/seed GGGGGAG),NPBWR1,OPN1LW,OPN1MW (includes others),OR1Q1,OR5AU1,PCDHB16,PKD1L1,PPM1N,RNF212,RPL23,SLC37A2,SYNPR,TMCO4,TMEM145,TTLL6,UNC13C,ZFAND4,ZNF7…	16	14	[Hereditary Disorder, Ophthalmic Disease, Organismal Injury and Abnormalities]
19	Apon,C2orf16,CCDC154,CEP95,Ces2c,Ces2e,Collagen Alpha1,Crb3,CYP26B1,CYP3A43,DHDDS,DISP2,DPP7,ESR2,GIN1,HNF4A,KCNV1,LAMB4,miR-155-5p (miRNAs w/seed UAAUGCU),mir-500,MS4A8,Nat8f3 (includes others),PLEC,PRC1,RFPL2,RNF150,RUNX3,SLC26A11,SLC35D1,SLTM,SVEP1,TGFB1,TMIGD1,VPS13B,ZNF860	15	13	[Cell Morphology, Immunological Disease, Inflammatory Response]
20	Actin alpha-Ca2 -Myosin-Tropomyosin-TroponinC-Troponin I-Troponin T,Actomyosin,Alpha actin,Ampa Receptor,ATP10D,ATPase,BARX2,Ck2,collagen type i (family),cytochrome C,Dynamin,Eif4g,Hsp27,Hsp70,Il8r,IRS4,JAK,Mlc,MYH10,MYH13,MYH2,MYO10,Myosin,Pdgf (complex),PI3K (complex),PIK3C2G,Pik3r,PP1 protein complex group,PPBP,RASA3,ROCK,Rsk,SHROOM2,SLITRK1,Sod	13	12	[Cancer, Cell Death and Survival, Cellular Function and Maintenance]
21	AFAP1L2,AP4E1,APP,CCDC39,CLK3,CNTN3,COQ10A,DLG4,FAAH2,FMNL3,HYOU1,IDS,KCNA4,LINGO2,LRRTM3,MARCHF10,METTL16,MFGE8,NAA25,NACAD,NETO1,Neuroligin,NTRK1,PCDHA13,PJA1,PLEKHH3,POMGNT2,PRICKLE2,PRR16,RALGPS1,RASAL1,UBE2R2,YAE1,ZNF777,ZNF786	13	12	[Nervous System Development and Function, Organ Morphology, Tissue Morphology]
22	AOC1,B4GALNT4,C1orf167,CATSPER4,CKAP4,CSN1S1,DEFB104A/DEFB104B,DNAH7,DUOX2,EFCAB3,EIF2S3B,EZHIP,FAM120A,FHIP2B,GYS1,HLA-DR,IFI30,IGSF9B,MAPK1,miR-6852-5p (and other miRNAs w/seed CCUGGGG),NEU4,NUDT21,PDE10A,PPP1R17,RECQL4,RNF19A,SECTM1,SLC4A9,somatostatin receptor,TIGD3,TRAF,TRAF4,WWP2,ZNF766,ZNF784	13	12	[Cardiovascular Disease, Hematological Disease, Metabolic Disease]
23	ABCA9,ASTN1,ATP8B1,C12orf71,CAMTA1,CAPN12,CARNS1,EFNB,FAM178B,FAM86B1,FAM86B2/FAM86KP,hnRNP H,HNRNPH1,HULC,IFFO2,KAZALD1,KDELR,LAMP1,LMTK3,miR-149-3p (and other miRNAs w/seed GGGAGGG),miR-3915 (miRNAs w/seed UGAGGAA),miR-574-5p (miRNAs w/seed GAGUGUG),NALCN,PRR32,PRR7,RAB42,Sfk,SHOC1,SLC28A3,SLC35E2B,SNAI1,SRC,TMEM238,VWA5B2,ZNF598	13	12	[Developmental Disorder, Neurological Disease, Organismal Injury and Abnormalities]
24	ALT,AMPK,BCL6,CA14,Creb,Cyclin A,Fcer,FCER1A,Gsk3,HISTONE,Iga,Ige,IgG,IgG1,IgG2a,Igg3,Igm,IKK (complex),IL1,IL12 (family),IL21R,Insulin,Interferon alpha,ITGAX,Lh,MAP2K1/2,NGF,NIBAN3,NIPAL1,p85 (pik3r),PEPCK,RFX2,STAT5a/b,TNFRSF1B,TSHR	12	11	[Hematological System Development and Function, Hypersensitivity Response, Tissue Morphology]
25	14-3-3 (Î²,Îµ,Î¶),ARHGEF,C6orf132,Clca3a1/Clca3a2,COL16A1,Convulxin,ESR1,EZR,FAK-Src,GDPD4,Grb2-Shc1-Sos,Hif1,ICAM1,2,IGF receptor,Integrin,Integrin alpha 4 beta 1,Integrin Î±5-Î²,ion channel,ITGB2,KRT8,LAYN,Lfa-1,MS4A7,Nck1-Nik,p300-CBP,proprotein convertase,R3HCC1L,RDH16,RORC,RTN2,SEL1L2,SLC39A5,TSPAN,VCAM1,Î±-Actinin-Ezrin-Paxillin-Talin-Vinculin	7	8	[Cancer, Cell-To-Cell Signaling and Interaction, Cellular Compromise]
