# Supplementary material for: Integrating Genomic Information with Tumor-Immune Microenvironment in Triple-Negative Breast Cancer
Source: Int J Environ Res Public Health. 2022 Oct 26;19(21):13901. doi: 10.3390/ijerph192113901 (PMC9659069; doi:10.3390/ijerph192113901)
Supplement: Supplementary file 1 [file ijerph-19-13901-s001.zip › DAVID-HICKS-TNBC-FV-SUPPL-TABLE-S6-pathways-SUBMITTED-14SEPT2022.xlsx]

## Sheet: Sheet0
Supplementary Table S6-Complete list of signaling pathways containing somatic mutated immune modulated by genes transcriptionally associated with TNBC in the dead.
Name of signaling Pathway	-log(p-value)	Immune modulated somatic mutated genes mapped to the pathway
Actin Cytoskeleton Signaling	4.26	ACTA2,APC,ARHGEF1,CYFIP1,FGF7,HRAS,ITGAX,ITGB1,KNG1,MYH10,MYH13,MYH2,MYO10,PAK3,PIK3C2G,WASL
Role of BRCA1 in DNA Damage Response	2.21	ACTL6B,BRCA1,E2F4,FANCF,MSH6,TP53
Paxillin Signaling	2.15	ACTA2,HRAS,ITGAX,ITGB1,PAK3,PIK3C2G,PTK2B
Antigen Presentation Pathway	2.08	CANX,HLA-B,HLA-DMA,NLRC5
Natural Killer Cell Signaling	2.07	HLA-B,HRAS,ITGB1,NCR2,NFAT5,NFATC4,PAK3,PIK3C2G,PTK2B,WASL
Phagosome Formation	2.03	ADORA1,CELSR3,FCER1A,GPR142,GPR153,GPR155,GPR180,GPR55,HRAS,ITGAX,ITGB1,MYH10,MYH13,MYH2,MYO10,NPY2R,PAK3,PIK3C2G,PLA2R1,PLD5,PNPLA8,PTK2B,TSHR,WASL
FAK Signaling	1.97	ACTA2,CAPN2,HRAS,ITGAX,ITGB1,PAK3,PIK3C2G
IL-4 Signaling	1.9	HLA-B,HLA-DMA,HRAS,NFAT5,NFATC4,PIK3C2G
Death Receptor Signaling	1.84	ACTA2,APAF1,MAP4K4,PARP3,PARP8,TNFRSF1B
p53 Signaling	1.8	APAF1,BRCA1,MED1,PIK3C2G,THBS1,TP53
UVA-Induced MAPK Signaling	1.8	HRAS,PARP3,PARP8,PIK3C2G,SMPD4,TP53
Basal Cell Carcinoma Signaling	1.78	APC,BMP4,BMP5,TP53,WNT8A
Ovarian Cancer Signaling	1.77	APC,BRCA1,E2F4,HRAS,MSH6,PIK3C2G,TP53,WNT8A
Calcium Transport I	1.77	ATP2B2,ATP2C2
Aryl Hydrocarbon Receptor Signaling	1.75	ALDH4A1,APAF1,CYP2C8,HSP90AB1,MED1,MGST3,TGM2,TP53
Melanoma Signaling	1.71	CDH1,HRAS,PIK3C2G,TP53
Apoptosis Signaling	1.68	APAF1,CAPN2,HRAS,MAP4K4,TNFRSF1B,TP53
ILK Signaling	1.65	ACTA2,CDH1,IRS4,ITGB1,MYH10,MYH13,MYH2,MYO10,PIK3C2G
Molecular Mechanisms of Cancer	1.63	APAF1,APC,ARHGEF1,BMP4,BMP5,BRCA1,CDH1,CDK11A,E2F4,HRAS,ITGAX,ITGB1,PAK3,PIK3C2G,TP53,WNT8A
Thyroid Cancer Signaling	1.62	CDH1,HRAS,NGF,PIK3C2G,TP53
Ephrin Receptor Signaling	1.62	GRIN3A,HRAS,ITGAX,ITGB1,MAP4K4,PAK3,PIK3C2G,RGS3,WASL
Hereditary Breast Cancer Signaling	1.55	ACTL6B,BRCA1,FANCF,HRAS,MSH6,PIK3C2G,TP53
Synaptogenesis Signaling Pathway	1.53	CDH1,CDH17,CNTNAP2,GRIN3A,HRAS,PIK3C2G,STXBP5,STXBP6,SYN2,SYT6,THBS1,WASL
Role of Tissue Factor in Cancer	1.48	FGG,HRAS,ITGB1,PIK3C2G,PTK2B,TP53
Neuregulin Signaling	1.46	ERBB2,ERBB3,HRAS,HSP90AB1,ITGAX,ITGB1
Coagulation System	1.45	F5,FGG,KNG1
Retinoic acid Mediated Apoptosis Signaling	1.45	APAF1,CRABP1,PARP3,PARP8
Regulation of Cellular Mechanics by Calpain Protease	1.43	CAPN2,CNGA2,HRAS,ITGAX,ITGB1
Extrinsic Prothrombin Activation Pathway	1.38	F5,FGG
Mismatch Repair in Eukaryotes	1.38	MSH3,MSH6
Non-Small Cell Lung Cancer Signaling	1.34	E2F4,ERBB2,HRAS,PIK3C2G,TP53
ERBB Signaling	1.34	ERBB2,ERBB3,HRAS,PAK3,PIK3C2G
ERB2-ERBB3 Signaling	1.34	ERBB2,ERBB3,HRAS,PIK3C2G
HOTAIR Regulatory Pathway	1.28	CDH1,ERBB2,MMP14,PCDH10,PIK3C2G,SETDB1,WNT8A
Colorectal Cancer Metastasis Signaling	1.27	APC,CDH1,E2F4,HRAS,MMP14,MSH3,MSH6,PIK3C2G,TP53,WNT8A
PI3K/AKT Signaling	1.26	GYS1,HRAS,HSP90AB1,IL21R,IL27RA,ITGAX,ITGB1,TP53
Intrinsic Prothrombin Activation Pathway	1.26	F5,FGG,KNG1
DNA damage-induced 14-3-3σ Signaling	1.24	BRCA1,TP53
Netrin Signaling	1.21	CATSPER4,NFAT5,NFATC4,RYR3
GADD45 Signaling	1.2	BRCA1,TP53
Mouse Embryonic Stem Cell Pluripotency	1.19	APC,BMP4,HRAS,PIK3C2G,TP53
Germ Cell-Sertoli Cell Junction Signaling	1.19	ACTA2,CDH1,HRAS,ITGB1,PAK3,PIK3C2G,WASL
Chronic Myeloid Leukemia Signaling	1.15	E2F4,HRAS,MECOM,PIK3C2G,TP53
Macropinocytosis Signaling	1.14	HRAS,ITGB1,NGF,PIK3C2G
Angiopoietin Signaling	1.12	ANGPT4,HRAS,PAK3,PIK3C2G
Integrin Signaling	1.12	ACTA2,CAPN2,HRAS,ITGAX,ITGB1,PAK3,PIK3C2G,WASL
Tight Junction Signaling	1.12	ACTA2,MYH10,MYH13,MYH2,MYO10,RAB13,TNFRSF1B
Agranulocyte Adhesion and Diapedesis	1.11	ACTA2,ITGB1,MMP14,MYH10,MYH13,MYH2,MYO10,PPBP
Cardiomyocyte Differentiation via BMP Receptors	1.09	BMP4,BMP5
Prostate Cancer Signaling	1.08	E2F4,HRAS,HSP90AB1,PIK3C2G,TP53
Renal Cell Carcinoma Signaling	1.08	FH,HRAS,PAK3,PIK3C2G
MYC Mediated Apoptosis Signaling	1.08	APAF1,TNFRSF1B,TP53
UVC-Induced MAPK Signaling	1.06	HRAS,SMPD4,TP53
Semaphorin Neuronal Repulsive Signaling Pathway	1.03	ERBB2,ITGAX,ITGB1,PAK3,PIK3C2G,TP53
PEDF Signaling	1.02	HRAS,NGF,PIK3C2G,TP53
NGF Signaling	1.01	HRAS,NGF,PIK3C2G,SMPD4,TP53
HER-2 Signaling in Breast Cancer	1	ERBB2,ERBB3,FCER1A,HRAS,ITGB1,MT-CO2,PIK3C2G,TP53
