# Supplementary material for: Integrating Genomic Information with Tumor-Immune Microenvironment in Triple-Negative Breast Cancer
Source: Int J Environ Res Public Health. 2022 Oct 26;19(21):13901. doi: 10.3390/ijerph192113901 (PMC9659069; doi:10.3390/ijerph192113901)
Supplement: Supplementary file 1 [file ijerph-19-13901-s001.zip › DAVID-HICKS-TNBC-FV-SUPPL-TABLE-S7-LIST-Immune genes-SUBMITTED-14SEPT22.xlsx]

## Sheet: Sheet1
Supplementary Table S7- Comprehensive catalogue of 1751 Immue modulated genes used in the Investigation
Gene Name	Chromosomal position
A2M	12p13.31
ABCB1	7q21.12
ABCC4	13q32.1
ABCG2	4q22.1
ABHD17A	19p13.3
ABL1	9q34.12
ABL2	1q25.2
ACAT1	11q22.3
ACE	17q23.3
ACKR3	2q37.3
ACP5	19p13.2
ACTR3B	7q36.1-q36.2
ACVR1B	12q13.13
ACVR1C	2q24.1
ACVR2A	2q22.3-q23.1
ACVRL1	12q13.13
ADA	20q13.12
ADCK2	7q34
ADGRE5	19p13.12
ADORA2A	22q11.23
AGTR1	3q24
AGTR2	Xq23
AHR	7p21.1
AICDA	12p13.31
AIM2	1q23.1-q23.2
AIMP1	4q24
AIRE	21q22.3
AKR1C3	10p15.1
AKT1	14q32.33
AKT1S1	19q13.33
AKT2	19q13.2
AKT3	1q43-q44
ALCAM	3q13.11
ALDH1A1	9q21.13
ALK	2p23.2-p23.1
ALKBH2	12q24.11
ALKBH3	11p11.2
AMACR	5p13.2
AMBP	9q32
AMER1	Xq11.2
AMFR	16q13
AMH	19p13.3
ANGPT1	8q23.1
ANGPT2	8p23.1
ANLN	7p14.2
ANP32B	9q22.33
ANXA1	9q21.13
APC	5q22.2
APCS	1q23.2
APH1B	15q22.2
APLN	Xq26.1
APOE	19q13.32
APP	21q21.3
AR	Xq12
ARAF	Xp11.3
AREG	4q13.3
ARF5	7q32.1
ARG1	6q23.2
ARG2	14q24.1
ARHGEF1	19q13.2
ARHGEF26	3q25.2
ARID1A	1p36.11
ARID1B	6q25.3
ARID2	12q12
ARNT2	15q25.1
ASB13	10p15.1
ASXL1	20q11.21
ATF1	12q13.12
ATF2	2q31.1
ATG10	5q14.1-q14.2
ATG12	5q22.3
ATG16L1	2q37.1
ATG5	6q21
ATG7	3p25.3
ATM	11q22.3
ATR	3q23
ATRX	Xq21.1
AXIN1	16p13.3
AXIN2	17q24.1
AXL	19q13.2
B2M	15q21.1
BAD	11q13.1
BAG1	9p13.3
BAGE	21p11.1 not on reference assembly
BAGE5	13cen, GRCh38 novel patch
BAIAP3	16p13.3
BAMBI	10p12.1
BANK1	4q24
BAP1	3p21.1
BATF	14q24.3
BAX	19q13.33
BCL10	1p22.3
BCL11B	14q32.2
BCL2	18q21.33
BCL2A1	15q25.1
BCL2L1	20q11.21
BCL6	3q27.3
BCOR	Xp11.4
BCR	22q11.23
BDNF	11p14.1
BGN	Xq28
BID	22q11.21
BIRC3	11q22.2
BIRC5	17q25.3
BIRC7	20q13.33
BLK	8p23.1
BLM	15q26.1
BLNK	10q24.1
BLVRA	7p13
BMF	15q15.1
BMI1	10p12.2
BMP2	20p12.3
BMP4	14q22.2
BMP5	6p12.1
BMP6	6p24.3
BMP7	20q13.31
BMP8A	1p34.3
BMPR1A	10q23.2
BMPR1B	4q22.3
BNIP3	10q26.3
BRAF	7q34
BRCA1	17q21.31
BRCA2	13q13.1
BRIP1	17q23.2
BSG	19p13.3
BSPRY	9q32
BST1	4p15.32
BST2	19p13.11
BTC	4q13.3
BTK	Xq22.1
BTLA	3q13.2
BUB1	2q13
C1QA	1p36.12
C1QB	1p36.12
C1QBP	17p13.2
C1R	12p13.31
C1S	12p13.31
C2	6p21.33
C3	19p13.3
C3AR1	12p13.31
C4A	6p21.33
C4B	6p21.33
C4B_2	6p21.3 alternate reference locus
C4BPA	1q32.2
C5	9q33.2
C6	5p13.1
C7	5p13.1
C8A	1p32.2
C8B	1p32.2
C8G	9q34.3
C9	5p13.1
CACNA1C	12p13.33
CACNA1D	3p21.1
CACNA1E	1q25.3
CACNA1G	17q21.33
CACNA1H	16p13.3
CACNA2D1	7q21.11
CACNA2D2	3p21.31
CACNA2D3	3p21.1-p14.3
CACNA2D4	12p13.33
CACNB2	10p12
CACNB3	12q13.12
CACNB4	2q23.3
CACNG1	17q24.2
CACNG4	17q24.2
CACNG6	19q13.42
CADM2	3p12.1
CALML3	10p15.1
CALML5	10p15.1
CALML6	1p36.33
CAMK2B	7p13
CAMP	3p21.31
CAPN2	1q41
CARD11	7p22.2
CARD9	9q34.3
CASP1	11q22.3
CASP10	2q33.1
CASP12	11q22.3
CASP3	4q35.1
CASP7	10q25.3
CASP8	2q33.1
CASP9	1p36.21
CAV1	7q31.2
CBL	11q23.3
CBLC	19q13.32
CCL1	17q12
CCL11	17q12
CCL13	17q12
CCL14	17q12
CCL15	17q12
CCL16	17q12
CCL17	16q21
CCL18	17q12
CCL19	9p13.3
CCL2	17q12
CCL20	2q36.3
CCL21	9p13.3
CCL22	16q21
CCL23	17q12
CCL24	7q11.23
CCL25	19p13.2
CCL26	7q11.23
CCL27	9p13.3
CCL28	5p12
CCL3	17q12
CCL3L1	17q12 alternate reference locus
CCL3L3	17q12
CCL4	17q12
CCL5	17q12
CCL7	17q12
CCL8	17q12
CCNA1	13q13.3
CCNA2	4q27
CCNB1	5q13.2
CCNB3	Xp11.22
CCND1	11q13.3
CCND2	12p13.32
CCND3	6p21.1
CCNE1	19q12
CCNE2	8q22.1
CCNG2	4q21.1
CCNO	5q11.2
CCR1	3p21.31
CCR10	17q21.2
CCR2	3p21.31
CCR3	3p21.31
CCR4	3p22.3
CCR5	3p21.31
CCR6	6q27
CCR7	17q21.2
CCR8	3p22.1
CCR9	3p21.31
CCRL2	3p21.31
CD14	5q31.3
CD160	1q21.1
CD163	12p13.31
CD164	6q21
CD180	5q12.3
CD19	16p11.2
CD1A	1q23.1
CD1B	1q23.1
CD1C	1q23.1
CD1D	1q23.1
CD1E	1q23.1
CD2	1p13.1
CD200	3q13.2
CD207	2p13.3
CD209	19p13.2
CD22	19q13.12
CD226	18q22.2
CD24	6q21
CD244	1q23.3
CD247	1q24.2
CD27	12p13.31
CD274	9p24.1
CD276	15q24.1
CD28	2q33.2
CD33	19q13.41
CD34	1q32.2
CD36	7q21.11
CD37	19q13.33
CD38	4p15.32
CD3D	11q23.3
CD3E	11q23.3
CD3EAP	19q13.32
CD3G	11q23.3
CD4	12p13.31
CD40	20q13.12
CD40LG	Xq26.3
CD44	11p13
CD46	1q32.2
CD47	3q13.12
CD48	1q23.3
CD5	11q12.2
CD53	1p13.3
CD55	1q32.2
CD58	1p13.1
CD59	11p13
CD6	11q12.2
CD63	12q13.2
CD68	17p13.1
CD69	12p13.31
CD7	17q25.3
CD70	19p13.3
CD74	5q33.1
CD79A	19q13.2
CD79B	17q23.3
CD80	3q13.33
CD81	11p15.5
CD83	6p23
CD84	1q23.3
CD86	3q13.33
CD8A	2p11.2
CD8B	2p11.2
CD9	12p13.31
CD96	3q13.13-q13.2
CD99	Xp22.32 and Yp11.3
CDC14A	1p21.2
CDC14B	9q22.32-q22.33
CDC20	1p34.2
CDC25A	3p21.31
CDC25B	20p13
CDC25C	5q31.2
CDC6	17q21.2
CDC7	1p22.1
CDH1	16q22.1
CDH2	18q12.1
CDH5	16q21
CDK1	10q21.2
CDK2	12q13.2
CDK4	12q14.1
CDK6	7q21.2
CDK8	13q12.13
CDKN1A	6p21.2
CDKN1B	12p13.1
CDKN1C	11p15.4
CDKN2A	9p21.3
CDKN2B	9p21.3
CDKN2C	1p32.3
CDKN2D	19p13.2
CEACAM1	19q13.2
CEACAM5	19q13.2
CEACAM6	19q13.2
CEACAM8	19q13.2
CEBPA	19q13.11
CEBPB	20q13.13
CEBPE	14q11.2
CENPF	1q41
CEP55	10q23.33
CFB	6p21.33
CFD	19p13.3
CFI	4q25
CFP	Xp11.23
CHAD	17q21.33
CHEK1	11q24.2
CHEK2	22q12.1
CHIT1	1q32.1
CHST15	10q26.13
CHUK	10q24.31
CIC	19q13.2
CKLF	16q21
CLCF1	11q13.2
CLDN1	3q28
CLDN3	7q11.23
CLDN7	17p13.1
CLEC4A	12p13.31
CLEC4C	12p13.31
CLEC5A	7q34
CLEC6A	12p13.31
CLEC7A	12p13.2
CLU	8p21.1
CMA1	14q12
CMKLR1	12q23.3
CNTFR	9p13.3
COL11A1	1p21.1
COL11A2	6p21.32
COL1A1	17q21.33
COL1A2	7q21.3
COL24A1	1p22.3
COL27A1	9q32
COL2A1	12q13.11
COL3A1	2q32.2
COL4A1	13q34
COL4A3	2q36.3
COL4A4	2q36.3
COL4A5	Xq22.3
COL4A6	Xq22.3
COL5A1	9q34.3
COL5A2	2q32.2
COL6A6	3q22.1
COLEC12	18p11.32
COMP	19p13.11
CR1	1q32.2
CR2	1q32.2
CRB3	19p13.3
CREB1	2q33.3
CREB3L1	11p11.2
CREB3L2	7q33
CREB3L3	19p13.3
CREB3L4	1q21.3
CREB5	7p15.1-p14.3
CREBBP	16p13.3
CRKL	22q11.21
CRLF2	Xp22.3 and Yp11.3
CRP	1q23.2
CSF1	1p13.3
CSF1R	5q32
CSF2	5q31.1
CSF2RB	22q12.3
CSF3	17q21.1
CSF3R	1p34.3
CT45A1	Xq26.3
CTAG1A	Xq28
CTAG1B	Xq28
CTAGE1	18q11.2
CTCFL	20q13.31
CTLA4	2q33.2
CTNNAL1	9q31.3
CTNNB1	3p22.1
CTPS2	Xp22.2
CTSD	11p15.5
CTSG	14q12
CTSH	15q25.1
CTSL	9q21.33
CTSS	1q21.3
CTSV	9q22.33
CTSW	11q13.1
CUL1	7q36.1
CX3CL1	16q21
CX3CR1	3p22.2
CXCL1	4q13.3
CXCL10	4q21.1
CXCL11	4q21.1
CXCL12	10q11.21
CXCL13	4q21.1
CXCL14	5q31.1
CXCL16	17p13.2
CXCL2	4q13.3
CXCL3	4q13.3
CXCL5	4q13.3
CXCL6	4q13.3
CXCL8	4q13.3
CXCL9	4q21.1
CXCR1	2q35
CXCR2	2q35
CXCR3	Xq13.1
CXCR4	2q22.1
CXCR5	11q23.3
CXCR6	3p21.31
CXXC4	4q24
CXXC5	5q31.2
CYB5R2	11p15.4
CYBB	Xp21.1-p11.4
CYFIP2	5q33.3
CYLD	16q12.1
CYP17A1	10q24.32
CYP19A1	15q21.2
CYP1A2	15q24.1
CYP7A1	8q12.1
DAXX	6p21.32
DCTD	4q35.1
DDB1	11q12.2
DDB2	11p11.2
DDIT3	12q13.3
DDIT4	10q22.1
DDX4	5q11.2
DDX43	6q13
DDX58	9p21.1
DEFB1	8p23.1
DENND3	8q24.3
DKK1	10q21.1
DKK2	4q25
DKK4	8p11.21
DLL1	6q27
DLL3	19q13.2
DLL4	15q15.1
DLX1	2q31.1
DMBT1	10q26.13
DNMT1	19p13.2
DNMT3A	2p23.3
DOCK9	13q32.3
DPH6	15q14
DPP4	2q24.2
DSC3	18q12.1
DSG3	18q12.1
DTX1	12q24.13
DTX3	12q13.3
DTX4	11q12.1
DUSP1	5q35.1
DUSP10	1q41
DUSP2	2q11.2
DUSP4	8p12
DUSP5	10q25.2
DUSP6	12q21.33
DUSP8	11p15.5
E2F1	20q11.22
E2F5	8q21.2
EBI3	19p13.3
ECE1	1p36.12
ECSIT	19p13.2
EDN1	6p24.1
EDNRB	13q22.3
EFNA1	1q22
EFNA2	19p13.3
EFNA3	1q21.3
EFNA5	5q21.3
EFNB2	13q33.3
EGF	4q25
EGFR	7p11.2
EGR1	5q31.2
EGR2	10q21.3
EIF4EBP1	8p11.23
ELANE	19p13.3
ELF1	13q14.11
ELF3	1q32.1
ELK1	Xp11.23
ELK4	1q32.1
EMP3	19q13.33
ENDOG	9q34.11
ENG	9q34.11
ENTPD1	10q24.1
ENTPD5	14q24.3
EOMES	3p24.1
EP300	22q13.2
EPAS1	2p21
EPCAM	2p21
EPHA2	1p36.13
EPHB2	1p36.12
EPHB4	7q22.1
EPO	7q22.1
EPOR	19p13.2
ERBB2	17q12
ERBB4	2q34
ERCC1	19q13.32
ERCC2	19q13.32
ERCC6	10q11.23
EREG	4q13.3
ERG	21q22.2
ESM1	5q11.2
ESR1	6q25.1-q25.2
ESR2	14q23.2-q23.3
ETS1	11q24.3
ETS2	21q22.2
ETV1	7p21.2
ETV4	17q21.31
ETV6	12p13.2
ETV7	6p21.31
EWSR1	22q12.2
EXO1	1q43
EYA1	8q13.3
EZH2	7q36.1
F12	5q35.3
F13A1	6p25.1
F2RL1	5q13.3
FABP4	8q21.13
FADD	11q13.3
FADS3	11q12.2
FAM129C	19p13.11
FANCA	16q24.3
FANCB	Xp22.2
FANCC	9q22.32
FANCE	6p21.31
FANCF	11p14.3
FANCG	9p13.3
FANCL	2p16.1
FAP	2q24.2
FAS	10q23.31
FASLG	1q24.3
FBLIM1	1p36.21
FBRSL1	12q24.33
FBXO7	22q12.3
FBXW7	4q31.3
FCER1A	1q23.2
FCER1G	1q23.3
FCER2	19p13.2
FCGR1A	1q21.2
FCGR2A	1q23.3
FCGR2B	1q23.3
FCGR3A	1q23.3
FCRL3	1q23.1
FEN1	11q12.2
FEZ1	11q24.2
FGF1	5q31.3
FGF10	5p12
FGF11	17p13.1
FGF12	3q28-q29
FGF13	Xq26.3-q27.1
FGF14	13q33.1
FGF16	Xq21.1
FGF17	8p21.3
FGF18	5q35.1
FGF19	11q13.3
FGF2	4q28.1
FGF20	8p22
FGF21	19q13.33
FGF22	19p13.3
FGF23	12p13.32
FGF3	11q13.3
FGF4	11q13.3
FGF5	4q21.21
FGF6	12p13.32
FGF7	15q21.2
FGF8	10q24.32
FGF9	13q12.11
FGFR1	8p11.23
FGFR2	10q26.13
FGFR3	4p16.3
FGFR4	5q35.2
FGR	1p35.3
FKBP5	6p21.31
FLNA	Xq28
FLNC	7q32.1
FLT1	13q12.3
FLT3	13q12.2
FLT3LG	19q13.33
FN1	2q35
FOLR1	11q13.4
FOS	14q24.3
FOSL1	11q13.1
FOXA1	14q21.1
FOXC1	6p25.3
FOXC2	16q24.1
FOXJ1	17q25.1
FOXL2	3q22.3
FOXM1	12p13.33
FOXO3	6q21
FOXO4	Xq13.1
FOXP1	3p13
FOXP3	Xp11.23
FPR2	19q13.41
FST	5q11.2
FUBP1	1p31.1
FUT5	19p13.3
FUT7	9q34.3
FUT8	14q23.3
FYN	6q21
FZD1	7q21.13
FZD10	12q24.33
FZD2	17q21.31
FZD3	8p21.1
FZD4	11q14.2
FZD5	2q33.3
FZD7	2q33.1
FZD8	10p11.21
FZD9	7q11.23
GADD45A	1p31.3
GADD45B	19p13.3
GADD45G	9q22.2
GAGE1	Xp11.23
GAS1	9q21.33
GATA1	Xp11.23
GATA2	3q21.3
GATA3	10p14
GBP1	1p22.2
GDF15	19p13.11
GDF6	8q22.1
GFRA1	10q25.3
GHR	5p13.1-p12
GJB3	1p34.3
GLI1	12q13.3
GLI3	7p14.1
GNA11	19p13.3
GNAQ	9q21.2
GNAS	20q13.32
GNG12	1p31.3
GNG4	1q42.3
GNG7	19p13.3
GNGT1	7q21.3
GNL3	3p21.1
GNLY	2p11.2
GOLPH3	5p13.3
GPC4	Xq26.2
GPI	19q13.11
GPNMB	7p15.3
GPR160	3q26.2
GRB2	17q25.1
GRB7	17q12
GRIA3	Xq25
GRIN1	9q34.3
GRIN2A	16p13.2
GRIN2B	12p13.1
GRSF1	4q13.3
GSK3B	3q13.33
GSTM1	1p13.3
GSTP1	11q13.2
GTF2H3	12q24.31
GTF3C1	16p12.1
GUSB	7q11.21
GZMA	5q11.2
GZMB	14q12
GZMH	14q12
GZMK	5q11.2
GZMM	19p13.3
H2AFX	11q23.3
H3F3A	1q42.12
H3F3C	12p11.21
HAMP	19q13.12
HAVCR2	5q33.3
HBEGF	5q31.3
HCK	20q11.21
HDAC1	1p35.2-p35.1
HDAC10	22q13.33
HDAC11	3p25.1
HDAC2	6q21
HDAC4	2q37.3
HDAC5	17q21.31
HDAC6	Xp11.23
HELLS	10q23.33
HES1	3q29
HES5	1p36.32
HEY1	8q21.13
HEY2	6q22.31
HEYL	1p34.2
HGF	7q21.11
HHEX	10q23.33
HHIP	4q31.21
HIF1A	14q23.2
HLA-A	6p22.1
HLA-B	6p21.33
HLA-C	6p21.33
HLA-DMA	6p21.32
HLA-DMB	6p21.32
HLA-DOB	6p21.32
HLA-DPA1	6p21.32
HLA-DPB1	6p21.32
HLA-DQA1	6p21.32
HLA-DQB1	6p21.32
HLA-DRA	6p21.32
HLA-DRB1	6p21.32
HLA-E	6p22.1
HLA-F	6p22.1
HLA-G	6p22.1
HLA-H	6p22.1
HLA-J	6p22.1
HLA-L	6p22.1
HMBS	11q23.3
HMGA1	6p21.31
HMGA2	12q14.3
HMGB1	13q12.3
HMOX1	22q12.3
HNF1A	12q24.31
HOXA10	7p15.2
HOXA11	7p15.2
HOXA9	7p15.2
HOXC6	12q13.13
HPGD	4q34.1
HPRT1	Xq26.2-q26.3
HRAS	11p15.5
HSD11B1	1q32.2
HSD17B6	12q13.3
HSD3B1	1p12
HSP90AA1	14q32.31
HSP90B1	12q23.3
HSPA1A	6p21.33
HSPA2	14q23.3
HSPA6	1q23.3
HSPB1	7q11.23
IBSP	4q22.1
ICAM1	19p13.2
ICAM2	17q23.3
ICAM3	19p13.2
ICAM4	19p13.2
ICOS	2q33.2
ICOSLG	21q22.3
ID1	20q11.21
ID2	2p25.1
ID4	6p22.3
IDH1	2q34
IDH2	15q26.1
IDO1	8p11.21
IFI16	1q23.1
IFI27	14q32.12
IFI35	17q21.31
IFIH1	2q24.2
IFIT1	10q23.31
IFIT2	10q23.31
IFITM1	11p15.5
IFITM2	11p15.5
IFNA1	9p21.3
IFNA17	9p21.3
IFNA2	9p21.3
IFNA7	9p21.3
IFNA8	9p21.3
IFNAR1	21q22.11
IFNAR2	21q22.11
IFNB1	9p21.3
IFNG	12q15
IFNGR1	6q23.3
IFNL1	19q13.2
IFNL2	19q13.2
IFRD2	3p21.31
IGF1	12q23.2
IGF1R	15q26.3
IGF2	11p15.5
IGF2R	6q25.3
IGFBP2	2q35
IGFBP3	7p12.3
IGHM	14q32.33
IGLL1	22q11.23
IKBKB	8p11.21
IKBKE	1q32.1
IKBKG	Xq28
IL10	1q32.1
IL10RA	11q23.3
IL10RB	21q22.11
IL11	19q13.42
IL11RA	9p13.3
IL12A	3q25.33
IL12B	5q33.3
IL12RB1	19p13.11
IL12RB2	1p31.3
IL13	5q31.1
IL13RA1	Xq24
IL13RA2	Xq23
IL15	4q31.21
IL15RA	10p15.1
IL16	15q25.1
IL17A	6p12.2
IL17B	5q32
IL17F	6p12.2
IL17RA	22q11.1
IL17RB	3p21.1
IL18	11q23.1
IL18R1	2q12.1
IL18RAP	2q12.1
IL19	1q32.1
IL1A	2q14.1
IL1B	2q14.1
IL1F10	2q14.1
IL1R1	2q11.2-q12.1
IL1R2	2q11.2
IL1RAP	3q28
IL1RAPL2	Xq22.3
IL1RL1	2q12.1
IL1RL2	2q12.1
IL1RN	2q14.1
IL2	4q27
IL20RA	6q23.3
IL20RB	3q22.3
IL21	4q27
IL21R	16p12.1
IL22	12q15
IL22RA1	1p36.11
IL22RA2	6q23.3
IL23A	12q13.3
IL23R	1p31.3
IL24	1q32.1
IL25	14q11.2
IL26	12q15
IL27	16p12.1-p11.2
IL2RA	10p15.1
IL2RB	22q12.3
IL2RG	Xq13.1
IL3	5q31.1
IL32	16p13.3
IL33	9p24.1
IL34	16q22.1
IL3RA	Xp22.3 and Yp13.3
IL4	5q31.1
IL4R	16p12.1
IL5	5q31.1
IL5RA	3p26.2
IL6	7p15.3
IL6R	1q21.3
IL6ST	5q11.2
IL7	8q21.13
IL7R	5p13.2
IL9	5q31.1
IL9R	Xq28 and Yq12
ILF3	19p13.2
ILK	11p15.4
INHBA	7p14.1
INHBB	2q14.2
INPP4B	4q31.21
INPP5D	2q37.1
IRAK1	Xq28
IRAK2	3p25.3
IRAK3	12q14.3
IRAK4	12q12
IRF1	5q31.1
IRF2	4q35.1
IRF3	19q13.33
IRF4	6p25.3
IRF5	7q32.1
IRF7	11p15.5
IRF8	16q24.1
IRGM	5q33.1
IRS1	2q36.3
IRS2	13q34
ISG15	1p36.33
ISG20	15q26.1
ITCH	20q11.22
ITGA1	5q11.2
ITGA2	5q11.2
ITGA2B	17q21.31
ITGA3	17q21.33
ITGA4	2q31.3
ITGA5	12q13.13
ITGA6	2q31.1
ITGA7	12q13.2
ITGA8	10p13
ITGA9	3p22.2
ITGAE	17p13.2
ITGAL	16p11.2
ITGAM	16p11.2
ITGAX	16p11.2
ITGB1	10p11.22
ITGB2	21q22.3
ITGB3	17q21.32
ITGB4	17q25.1
ITGB6	2q24.2
ITGB7	12q13.13
ITGB8	7p21.1
ITK	5q33.3
JAG1	20p12.2
JAG2	14q32.33
JAK1	1p31.3
JAK2	9p24.1
JAK3	19p13.11
JAM3	11q25
JUN	1p32.1
JUP	17q21.2
KAT2B	3p24.3
KCNJ2	17q24.3
KCNN3	1q21.3
KDM5C	Xp11.22
KDM6A	Xp11.3
KDR	4q12
KIF2C	1p34.1
KIR2DL1	19q13.42
KIR2DL3	19q13.42
KIR3DL1	19q13.42
KIR3DL2	19q13.42
KIR3DL3	19q13.42
KISS1R	19p13.3
KIT	4q12
KITLG	12q21.32
KLF4	9q31.2
KLK3	19q13.33
KLK6	19q13.3
KLRB1	12p13.31
KLRC1	12p13
KLRC2	12p13
KLRC4-KLRK1	12p13.2
KLRD1	12p13
KLRF1	12p13.31
KLRG1	12p13.31
KLRK1	12p13.2
KMT2C	7q36.1
KMT2D	12q13.12
KNG1	3q27.3
KRAS	12p12.1
KREMEN2	16p13.3
KRT14	17q21.2
KRT17	17q21.2
KRT19	17q21.2
KRT20	17q21.2
KRT5	12q13.13
KRT6A	12q13.13
KRT7	12q13.13
LAD1	1q32.1
LAG3	12p13.31
LAIR2	19q13.42
LAMA1	18p11.31
LAMA3	18q11.2
LAMA4	6q21
LAMA5	20q13.33
LAMB3	1q32.2
LAMB4	7q31.1
LAMC2	1q25.3
LAMC3	9q34.12
LAMP1	13q34
LAMP2	Xq24
LAMP3	3q27.1
LAT	16q13
LBP	20q11.23
LCK	1p35.2
LCN2	9q34.11
LCP1	13q14.13
LDHB	12p12.1
LEF1	4q25
LEFTY1	1q42.12
LEFTY2	1q42.12
LEP	7q32.1
LEPR	1p31.3
LFNG	7p22.3
LGALS3	14q22.3
LGALS9	17q11.2
LGMN	14q32.12
LGR5	12q21.1
LIF	22q12.2
LIFR	5p13.1
LIG4	13q33.3
LILRA1	19q13.42
LILRA4	19q13.42
LILRA5	19q13.42
LILRB1	19q13.42
LILRB2	19q13.4
LILRB3	19q13.42
LMO2	11p13
LMTK3	19q13.33
LOXL2	8p21.3
LRIG1	3p14.1
LRMP	12p12.1
LRP1	12q13.3
LRP2	2q31.1
LRP5	11q13.2
LRP6	12p13.2
LRRN3	7q31.1
LTA	6p21.33
LTB	6p21.33
LTBP1	2p22.3
LTBR	12p13
LTF	3p21.31
LTK	15q15.1
LY86	6p25.1
LY9	1q23.3
LY96	8q21.11
LYN	8q12.1
LYZ	12q15
MACC1	7p21.1
MAD2L2	1p36.22
MAF	16q23.2
MAGEA1	Xq28
MAGEA12	Xq28
MAGEA3	Xq28
MAGEA4	Xq28
MAGEB2	Xp21.2
MAGEC1	Xq27.2
MAGEC2	Xq27.2
MAGI2	7q21.11
MAML2	11q21
MAP2K1	15q22.31
MAP2K2	19p13.3
MAP2K3	17p11.2
MAP2K4	17p12
MAP2K6	17q24.3
MAP3K1	5q11.2
MAP3K12	12q13.13
MAP3K13	3q27.2
MAP3K14	17q21.31
MAP3K5	6q23.3
MAP3K7	6q15
MAP3K8	10p11.23
MAP4K1	19q13.1-q13.4
MAP4K2	11q13.1
MAP4K4	2q11.2
MAPK1	22q11.22
MAPK10	4q21.3
MAPK11	22q13.33
MAPK12	22q13.33
MAPK14	6p21.31
MAPK3	16p11.2
MAPK8	10q11.22
MAPK8IP1	11p11.2
MAPK8IP2	22q13.33
MAPK9	5q35.3
MAPKAPK2	1q32.1
MAPT	17q21.31
44621	1q41
44622	1q41
44621	4q32.2-q32.3
44622	19p13.2
MARCO	2q14.2
MASP1	3q27.3
MASP2	1p36.22
MASTL	10p12.1
MAVS	20p13
MBL2	10q21.1
MCAM	11q23.3
MCM2	3q21.3
MCM4	8q11.21
MCM5	22q12.3
MCM7	7q22.1
MDC1	6p21.33
MDK	11p11.2
MDM2	12q15
MECOM	3q26.2
MED12	Xq13.1
MEF2C	5q14.3
MEFV	16p13.3
MELK	9p13.2
MEN1	11q13
MERTK	2q13
MET	7q31
MFAP5	12p13.31
MFGE8	15q26.1
MFNG	22q13.1
MGMT	10q26.3
MIA	19q13.2
MICA	6p21.33
MICB	6p21.33
MIF	22q11.23
MIR1260B	11q21
MIR4426	1q31.2
MIR4683	10p11.21
MITF	3p13
MKI67	10q26.2
MLF1	3q25.32
MLH1	3p22.2
MLLT3	9p21.3
MLPH	2q37.3
MMD	17q22
MME	3q25.2
MMP10	11q22.2
MMP11	22q11.23
MMP2	16q12.2
MMP3	11q22.2
MMP7	11q22.2
MMP9	20q13.12
MNAT1	14q23.1
MNDA	1q23.1
MNX1	7q36.3
MPL	1p34.2
MPO	17q22
MPPED1	22q13.2
MR1	1q25.3
MRC1	10p12.33
MS4A1	11q12.2
MS4A2	11q12.1
MSH2	2p21-p16.3
MSH6	2p16.3
MSLN	16p13.3
MSR1	8p22
MST1R	3p21.31
MTAP	9p21.3
MTOR	1p36.22
MUC1	1q22
MUTYH	1p34.1
MX1	21q22.3
MYB	6q23.3
MYBL1	8q13.1
MYBL2	20q13.12
MYC	8q24.21
MYCN	2p24.3
MYD88	3p22.2
MYH6	14q11.2
NAMPT	7q22.3
NASP	1p34.1
NAT1	8p22
NBEAL2	3p21.31
NBN	8q21.3
NCAM1	11q23.2
NCF2	1q25.3
NCF4	22q12.3
NCOR1	17p12-p11.2
NCR1	19q13.42
NDC80	18p11.32
NEFL	8p21.2
NEK6	9q33.3
NF1	17q11.2
NF2	22q12.2
NFATC1	18q23
NFATC2	20q13.2
NFATC3	16q22.1
NFATC4	14q12
NFE2L2	2q31.2
NFKB1	4q24
NFKB2	10q24.32
NFKBIA	14q13.2
NFKBIZ	3q12.3
NGF	1p13.2
NGFR	17q21.33
NID2	14q22.1
NIPA2	15q11.2
NKD1	16q12.1
NKX3-1	8p21.2
NLRC5	16q13
NLRP3	1q44
NOD1	7p14.3
NOD2	16q12.1
NODAL	10q22.1
NOG	17q22
NOS2	17q11.2
NOS3	7q36.1
NOTCH1	9q34.3
NOTCH2	1p12
NOTCH3	19p13.12
NPM1	5q35.1
NPM2	8p21.3
NPR3	5p13.3
NR3C1	5q31.3
NR4A1	12q13.13
NR4A3	9q22
NRAS	1p13.2
NRP1	10p11.22
NSD1	5q35.3
NT5E	6q14.3
NTF3	12p13.31
NTHL1	16p13.3
NTRK1	1q23.1
NTRK2	9q21.33
NUF2	1q23.3
NUMBL	19q13.2
NUP107	12q15
NUPR1	16p11.2
OAS3	12q24.13
OGG1	3p25.3
ORC6	16q11.2
OSM	22q12.2
PAG1	8q21.13
PAK1	11q13.5-q14.1
PAK3	Xq23
PALD1	10q22.1
PARP1	1q42.12
PASD1	Xq28
PAX3	2q36.1
PAX5	9p13.2
PAX8	2q14.1
PBK	8p21.1
PBRM1	3p21.1
PBX1	1q23.3
PBX3	9q33.3
PCK1	20q13.31
PCNA	20p12.3
PDCD1	2q37.3
PDCD1LG2	9p24.1
PDGFA	7p22.3
PDGFB	22q13.1
PDGFC	4q32.1
PDGFD	11q22.3
PDGFRA	4q12
PDGFRB	5q32
PDK1	2q31.1
PDK4	7q21.3
PDPK1	16p13.3
PECAM1	17q23.3
PGF	14q24.3
PGR	11q22.1
PHF6	Xq26.2
PHGDH	1p12
PHLDA1	12q15
PHLPP1	18q21.33
PHLPP2	16q22.2
PIGF	2p21
PIK3CA	3q26.32
PIK3CB	3q22.3
PIK3CD	1p36.22
PIK3CG	7q22.3
PIK3R1	5q13.1
PIK3R2	19p13.11
PIK3R3	1p34.1
PIK3R5	17p13.1
PIM1	6p21.2
PIM2	Xp11.23
PIM3	22q13.33
PIN1	19p13
PITX2	4q25
PKMYT1	16p13.3
PLA1A	3q13.33
PLA2G10	16p13.12
PLA2G1B	12q24.31
PLA2G2A	1p36.13
PLA2G3	22q12.2
PLA2G4A	1q31.1
PLA2G4C	19q13.33
PLA2G4E	15q15.1
PLA2G4F	15q15.1
PLA2G5	1p36.13
PLA2G6	22q13.1
PLAT	8p11.21
PLAU	10q22.2
PLAUR	19q13
PLCB1	20p12.3
PLCB4	20p12.3-p12.2
PLCE1	10q23.33
PLCG2	16q24.1
PLD1	3q26.31
PMCH	12q23.2
PML	15q24.1
PNKP	19q13.33
PNMA1	14q24.3
PODXL	7q32.3
POLB	8p11.21
POLD1	19q13.3
POLD4	11q13.2
POLE	12q24.33
POLE2	14q21.3
POLR2D	2q14.3
POLR2H	3q27.1
POLR2J	7q22.1
POU2AF1	11q23.1
POU2F2	19q13.2
POU5F1	6p21.33
PPARG	3p25.2
PPARGC1A	4p15.2
PPBP	4q13.3
PPIA	7p13
PPP1R13L	19q13.32
PPP2CB	8p12
PPP2R1A	19q13.41
PPP2R2A	8p21.2
PPP2R2B	5q32
PPP2R2C	4p16.1
PPP3CA	4q24
PPP3CB	10q22.2
PPP3CC	8p21.3
PPP3R1	2p14
PPP3R2	9q31.1
PRAME	22q11.22
PRDM1	6q21
PREX2	8q13.2
PRF1	10q22.1
PRG2	11q12.1
PRKAA2	1p32.2
PRKACA	19p13.1
PRKACB	1p31.1
PRKACG	9q21.11
PRKAR1B	7p22.3
PRKAR2A	3p21.31
PRKAR2B	7q22.3
PRKCA	17q24.2
PRKCB	16p12.2-p12.1
PRKCD	3p21.1
PRKCE	2p21
PRKCG	19q13.42
PRKDC	8q11.21
PRKG1	10q11.23-q21.1
PRKX	Xp22.33
PRL	6p22.3
PRLR	5p13.2
PRM1	16p13.13
PRMT8	12p13.32
PROM1	4p15.32
PRPF6	20q13.33
PRSS8	16p11.2
PSEN1	14q24.2
PSEN2	1q42.13
PSMB10	16q22.1
PSMB7	9q33.3
PSMB8	6p21.32
PSMB9	6p21.32
PSMD7	16q23.1
PTCH1	9q22.32
PTCRA	6p21.1
PTEN	10q23.31
PTGDR2	11q12.2
PTGER2	14q22.1
PTGER4	5p13.1
PTGS2	1q31.1
PTK2	8q24.3
PTP4A1	6q12
PTPN1	20q13.13
PTPN11	12q24.13
PTPN5	11p15.1
PTPRC	1q31.3-q32.1
PTPRF	1p34.2
PTPRR	12q15
PTTG1	5q33.3
PTTG2	4p14
PVR	19q13.31
PYCARD	16p11.2
RAB29	1q32.1
RAC1	7p22.1
RAC2	22q13.1
RAC3	17q25.3
RAD21	8q24.11
RAD50	5q31.1
RAD51	15q15.1
RAD52	12p13.33
RAF1	3p25.2
RAG1	11p12
RAPGEF5	7p15.3
RASA4	7q22.1
RASA4B	7q22.1
RASAL1	12q24.13
RASGRF1	15q25.1
RASGRF2	5q14.1
RASGRP1	15q14
RASGRP2	11q13.1
RB1	13q14.2
RBX1	22q13.2
REG4	1p12
REL	2p16.1
RELA	11q13.1
RELB	19q13.32
RELN	7q22.1
REN	1q32.1
REPS1	6q24.1
RET	10q11.21
RFC3	13q13.2
RFC4	3q27.3
RGS5	1q23.3
RHOA	3p21.31
RIN1	11q13.2
RIPK1	6p25.2
RIPK2	8q21.3
RNF146	6q22.33
RNF43	17q23.2
ROPN1	3q21.1
RORA	15q22.2
RORC	1q21
ROS1	6q22.1
RPA3	7p21.3
RPL13A	19q13.33
RPL13AP5	10q24.1
RPL3L	16p13.3
RPS27A	2p16.1
RPS6	9p22.1
RPS6KA5	14q32.11
RPS6KA6	Xq21.1
RPS6KB1	17q23.1
RPS6KB2	11q13.2
RRAD	16q22.1
RRAS2	11p15.2
RRM1	11p15.4
RRM2	2p25.1
RUNX1	21q22.12
RUNX1T1	8q21.3
RUNX3	1p36.11
RXRG	1q23.3
RYBP	3p13
S100A12	1q21.3
S100A7	1q21.3
S100A8	1q21.3
S100B	21q22.3
SAA1	11p15.1
SBNO2	19p13.3
SCUBE2	11p15.4
SELE	1q24.2
SELL	1q24.2
SELP	1q24.2
SELPLG	12q24.11
SEMA4D	9q22.2
SEMA6A	5q23.1
SEMG1	20q13.12
SERPINB2	18q21.33-q22.1
SERPINB5	18q21.33
SERPINF1	17p13.3
SERPING1	11q12.1
SETBP1	18q12.3
SETD2	3p21.31
SF3B1	2q33.1
SFN	1p36.11
SFRP1	8p11.21
SFRP2	4q31.3
SFRP4	7p14.1
SGK2	20q13.12
SH2B2	7q22.1
SH2D1A	Xq25
SH2D1B	1q23.3
SH3BP5	3p25.1
SHC1	1q21.3
SHC2	19p13.3
SHC3	9q22.1
SHC4	15q21.1
SHQ1	3p13
SIGIRR	11p15.5
SIGLEC1	20p13
SIN3A	15q24.2
SIRT4	12q24.31
SIRT7	17q25.3
SIX1	14q23.1
SKI	1p36.33-p36.32
SKP1	5q31.1
SKP2	5p13.2
SLAMF1	1q23.3
SLAMF6	1q23.2-q23.3
SLAMF7	1q23.3
SLC11A1	2q35
SLC39A6	18q12.2
SLC9A3R2	16p13.3
SMAD2	18q21.1
SMAD3	15q22.33
SMAD4	18q21.2
SMAD7	18q21.1
SMAD9	13q13.3
SMARCA4	19p13.2
SMARCB1	22q11.23
SMC1A	Xp11.22
SMC1B	22q13.31
SMC3	10q25.2
SMO	7q32.1
SMPD3	16q22.1
SNAI1	20q13.13
SNAI2	8q11.21
SNCA	4q22.1
SOCS1	16p13.13
SOCS2	12q
SOCS3	17q25.3
SOCS5	2p21
SOS1	2p22.1
SOS2	14q21.3
SOST	17q21.31
SOX17	8q11.23
SOX9	17q24.3
SP1	12q13.13
SPA17	11q24.2
SPACA3	17q11.2
SPANXB1	Xq27.1
SPINK1	5q32
SPINK5	5q32
SPN	16p11.2
SPNS2	17p13.2
SPO11	20q13.31
SPOP	17q21.33
SPP1	4q22.1
SPRY1	4q28.1
SPRY2	13q31.1
SPRY4	5q31.3
SRC	20q11.23
SRSF2	17q25.2
SSX1	Xp11.23
SSX4	Xp11.23
SSX4B	Xp11.23
ST6GAL1	3q27.3
STAG2	Xq25
STAG3	7q22.1
STAT1	2q32.2
STAT2	12q13.2
STAT3	17q21.2
STAT4	2q32.2-q32.3
STAT5A	17q21.2
STAT5B	17q21.2
STAT6	12q13
STEAP1	7q21.13
STEAP2	7q21.13
STK11	19p13.3
STMN1	1p36.11
STX2	12q24.33
SUV39H2	10p13
SYCP1	1p13.2
SYK	9q22.2
SYT17	16p12.3
TAB1	22q13.1
TAL1	1p33
TANK	2q24.2
TAP1	6p21.32
TAP2	6p21.32
TAPBP	6p21.32
TBK1	12q14.2
TBL1XR1	3q26.32
TBX21	17q21.32
TCF3	19p13.3
TCF7	5q31.1
TCF7L1	2p11.2
TCL1B	14q32.13
TDP1	14q32.11
TDP2	6p22.3
TERT	5p15.33
TET2	4q24
TF	3q22.1
TFDP1	13q34
TFE3	Xp11.23
TFEB	6p21.1
TFF1	21q22.3
TFRC	3q29
TGFA	2p13.3
TGFB1	19q13.1
TGFB2	1q41
TGFB3	14q24
TGFBR1	9q22.33
TGFBR2	3p24.1
TGFBR3	1p22.1
THBD	20p11.21
THBS1	15q14
THBS4	5q14.1
THEM4	1q21.3
THPO	3q27.1
THY1	11q23.3
TIAM1	21q22.11
TICAM1	19p13.3
TICAM2	5q22.3
TIGIT	3q13.31
TIMP1	Xp11.3
TIRAP	11q24.2
TLR1	4p14
TLR10	4p14
TLR2	4q31.3
TLR3	4q35.1
TLR4	9q33.1
TLR5	1q41
TLR6	4p14
TLR7	Xp22.2
TLR8	Xp22.2
TLR9	3p21.2
TLX1	10q24.31
TMEFF2	2q32.3
TMEM45B	11q24.3
TMPRSS2	21q22.3
TNC	9q33.1
TNF	6p21.33
TNFAIP3	6q23.3
TNFAIP8	5q23.1
TNFRSF10A	8p21.3
TNFRSF10B	8p21.3
TNFRSF10C	8p21.3
TNFRSF10D	8p21.3
TNFRSF11A	18q21.33
TNFRSF11B	8q24.12
TNFRSF12A	16p13.3
TNFRSF13B	17p11.2
TNFRSF13C	22q13.2
TNFRSF14	1p36.32
TNFRSF17	16p13.13
TNFRSF18	1p36.33
TNFRSF1A	12p13.31
TNFRSF1B	1p36.22
TNFRSF4	1p36.33
TNFRSF8	1p36.22
TNFRSF9	1p36.23
TNFSF10	3q26
TNFSF11	13q14
TNFSF12	17p13.1
TNFSF12-TNFSF13	17p13.1
TNFSF13	17p13.1
TNFSF13B	13q33.3
TNFSF14	19p13.3
TNFSF15	9q32
TNFSF18	1q25.1
TNFSF4	1q25.1
TNFSF8	9q32-q33.1
TNFSF9	19p13.3
TNN	1q25.1
TNR	1q25.1
TOLLIP	11p15.5
TOP1	20q12
TOP2A	17q21.2
TOP2B	3p24.2
TP53	17p13.1
TPO	2p25.3
TPSAB1	16p13.3
TPTE	21p11.2
TRAF2	9q34.3
TRAF3	14q32.32
TRAF6	11p12
TRAF7	16p13.3
TREM1	6p21.1
TREM2	6p21.1
TRIB2	2p24.3
TRIM72	16p11.2
TSC1	9q34
TSC2	16p13.3
TSHR	14q24-q31
TSLP	5q22.1
TSPAN7	Xp11.4
TTC9	14q24.2
TTK	6q14.1
TUBB2A	6p25.2
TWIST1	7p21.1
TXK	4p12
TXNDC5	6p24.3
TXNIP	1q21.1
TYK2	19p13.2
TYMS	18p11.32
TYRP1	9p23
U2AF1	21q22.3
UBB	17p11.2
UBC	12q24.3
UBE2C	20q13.12
UBE2T	1q32.1
UCHL1	4p13
ULBP2	6q25.1
USP53	4q26
USP9Y	Yq11.221
UTY	Yq11.221
VAV3	1p13.3
VCAM1	1p21.2
VEGFA	6p21.1
VEGFC	4q34.3
VGLL4	3p25.3-p25.2
VHL	3p25.3
VIM	10p13
VTCN1	1p13.1-p12
WEE1	11p15.4
WFDC2	20q13.12
WIF1	12q14.3
WNT1	12q13.12
WNT10A	2q35
WNT10B	12q13.12
WNT11	11q13.5
WNT16	7q31.31
WNT2	7q31.2
WNT2B	1p13.2
WNT3	17q21.31-q21.32
WNT3A	1q42.13
WNT4	1p36.12
WNT5A	3p14.3
WNT5B	12p13.33
WNT6	2q35
WNT7A	3p25.1
WNT7B	22q13.31
WT1	11p13
XBP1	22q12.1
XCL2	1q24.2
XCR1	3p21.31
XPA	9q22.33
XRCC4	5q14.2
YTHDF2	1p35.3
ZAP70	2q11.2
ZBTB16	11q23.2
ZBTB32	19q13.12
ZEB1	10p11.22
ZEB2	2q22.3
ZIC2	13q32.3
ZNF117	7q11.21
ZNF205	16p13.3
ZNF318	6p21.1
ZNF703	8p11.23
TARP	1q24.2
C15	4q21.22
f53	1q24.2
IL32	16p13.3
KLRF1	12p13.31
GZMA	5q11.2
CD68	17p13.1
CYBB	Xp21.1-p11.4
MMP9	20q13.12
ICOSLG	21q22.3
ICOS	2q33.2
CD2	1p13.1
f54	1q24.2
LAG3	12p13.31
SELL	1q24.2
VNN3	6q23.2
KDM6B	17p13.1
IRF8	16q24.1
GZMB	14q12
CXCR3	Xq13.1
MX2	21q22.3
GPR146	7p22.3
DMA	16q24.2
DMB	12q24.31
DOA	7q22.3
DOB	11p15.5
MAGEA	2p11.2
MAGEB	5q31.3
MAGEC	22q12.3
PAGE	14q32.12
NY-ESO-1	Xq28
CD3	16q24.2
CD8	12q24.31
CD45RO	7q22.3
CD20	11p15.5
CD4	2p11.2
FOXP3	5q31.3
PD-L1	22q12.3
IDO1/2	14q32.12
CD247	1q24.2
CCR2	3p21.31
CCR5	3p21.31
BC017643	12q24.31
BACH2	6q15
TBC1D22A	22q13.31
CYBA	16q24.2
RNF10	12q24.31
PIK3CG	7q22.3
IRF7	11p15.5
GNLY	2p11.2
CD14	5q31.3
HMOX1	22q12.3
LGMN	14q32.12
AMICA1	11q23.3
FIGF	Xp22.2
INADL	1p31.3
MLLT4	6q27
PAK7	20p12.2
PARK2	6q26
TMEM55B	14q11.2
WHSC1	4p16.3
WHSC1L1	8p11.23
ZAK	2q31.1
PD-L1	9p24.1
PD-L2	9p24.1
C10	12p13.31
SELP	1q24.2
CD25	10p15.1
B7-H4	1p13.1-p12
PD-1	4q22.1
CCR9	3p21.31
FAM175B	10q26.13
